# Supplementary material for: Mutations upstream of fabI in triclosan resistant Staphylococcus aureus strains are associated with elevated fabI gene expression
Source: BMC Genomics. 2015 Apr 30;16(1):345. doi: 10.1186/s12864-015-1544-y (PMC4415318; doi:10.1186/s12864-015-1544-y)
Supplement: Additional file 1: — Supplementary data S1: Relevant information of S. aureus strains analysed. [file 12864_2015_1544_MOESM1_ESM.xlsx]

## Sheet: Foglio1
Supplementary data S1: Relevant information of S. aureus strains analysed
Biohypo Id	sa-fabI upstream	sh-fabI	sa-fabI	TRI MIC (mg/L)	TRI MBC (mg/L)	Sequence Type	MRSA	Genetic background
QBR102278-1052	T109G	+	wt	0.5	64	nd	MSSA	-	Triclosan resistant clinical isolates
QBR102278-1097	C34T	-	mut	0.25	32	nd	MSSA	-
QBR102278-1107	wt	+	wt	4	32	nd	MSSA	-
QBR102278-1144	wt	-	mut	1	32	nd	MSSA	-
QBR102278-1158	wt	-	mut	2	8	247	MRSA	-
QBR102278-1192	wt	-	mut	4	32	247	MRSA	-
QBR102278-1236	wt	-	wt	2	8	nd	MSSA	-
QBR102278-1242	wt	-	mut	0.12	16	nd	MSSA	-
QBR102278-1277	wt	-	mut	0.25	128	nd	MSSA	-
QBR102278-1508	wt	-	mut	2	8	247	MRSA	-
QBR102278-1522	wt	-	mut	4	32	247	MRSA	-
QBR102278-1607	wt	-	wt	1	8	nd	MRSA	-
QBR102278-1619	wt	+	wt	4	32	nd	MSSA	-
QBR102278-1651	wt	-	mut	2	32	nd	MSSA	-
QBR102278-1889	C34T	-	wt	0.5	16	5	MSSA	-
QBR102278-1919	wt	-	mut	0.12	16	nd	MSSA	-
QBR102278-1969	C34T	-	wt	0.25	32	1181	MSSA	-
QBR102278-1970	wt	-	mut	0.5	32	nd	MSSA	-
QBR102278-2018	wt	+	wt	0.5	16	nd	MSSA	-
QBR102278-2019	wt	-	mut	0.25	16	nd	MSSA	-
QBR102278-2069	wt	-	mut	2	32	nd	MSSA	-
QBR102278-2070	wt	-	wt	2	8	nd	MSSA	-
QBR102278-2092	wt	+	wt	4	32	8	MSSA	-
QBR102278-2095	C34T	-	wt	0.25	32	nd	MSSA	-
QBR102278-2138	wt	+	wt	4	32	nd	MSSA	-
QBR102278-2175	wt	+	wt	0.25	16	nd	MSSA	-
QBR102278-2194	wt	-	mut	0.5	32	nd	MSSA	-
QBR102278-2205	wt	+	wt	1	16	nd	MSSA	-
QBR102278-2207	wt	+	wt	4	32	nd	MSSA	-
QBR102278-2311	wt	-	wt	2	4	188	MSSA	-
QBR102278-2321	wt	-	wt	0.06	4	nd	MRSA	-
QBR102278-2345	wt	-	wt	4	4	45	MSSA	-
QBR102278-2351	wt	+	wt	8	32	nd	MSSA	-
QBR102278-2363	A101C	+	wt	16	32	nd	MRSA	-
QBR102278-2365	wt	+	wt	2	32	nd	MSSA	-
QBR102278-2376	wt	+	wt	4	32	nd	MSSA	-
QBR102278-2546	C34T	+	mut	1	64	nd	MSSA	-
QBR102278-2605	wt	+	wt	32	64	nd	MRSA	-
QBR102278-1016	wt	-	wt	0.06	0.12	nd	MSSA	-	Triclosan susceptible clinical isolates
QBR102278-1027	wt	-	wt	0.06	0.12	nd	MSSA	-
QBR102278-1058	wt	-	nd	0.03	0.06	nd	MSSA	-
QBR102278-1187	wt	-	nd	0.03	0.12	nd	MSSA	-																		556	2	Barcelona	Western Europe	89	> 64 years	Male	Outpatient	Blood	Unspecified	8	Resistant	8	Resistant	16	Resistant	128	Resistant	32	Resistant	8	Resistant	128	Resistant
QBR102278-1210	wt	-	wt	0.06	0.06	nd	MSSA	-																		42	3	Sao Paulo	Latin America	Unspecified	Unspecified	Unspecified	Unspecified	Unspecified	Unspecified	0.12	Susceptible	0.12	Susceptible	1	Susceptible	2	Susceptible	2	Susceptible	0.12	Susceptible	0.25	Susceptible
QBR102278-1275	wt	-	nd	0.03	0.12	nd	MSSA	-																		42	3	Sao Paulo	Latin America	51	15 to 64 years	Female	Inpatient	BAL	Unspecified	0.5	Resistant	0.5	Susceptible	1	Susceptible	2	Susceptible	2	Susceptible	0.12	Susceptible	8	Resistant
QBR102278-1379	wt	-	wt	0.03	0.06	nd	MSSA	-																		4	3	New York	North America	57	15 to 64 years	Male	Inpatient	Sputum	Unspecified	8	Resistant	8	Resistant	4	Resistant	64	Resistant	8	Resistant	8	Resistant	128	Resistant
QBR102278-1408	wt	-	nd	0.03	0.12	nd	MSSA	-																		83	3	Tokyo	Far East	73	> 64 years	Male	Inpatient	BAL	CAP	8	Resistant	2	Susceptible	1	Susceptible	4	Susceptible	2	Susceptible	0.12	Susceptible	0.25	Susceptible
QBR102278-1438	wt	-	nd	0.03	0.12	nd	MSSA	-																		85	3	Osaka	Far East	5	3 to 14 years	Female	Outpatient	NasoPharyngeal	CS	8	Resistant	1	Susceptible	1	Susceptible	4	Susceptible	2	Susceptible	0.12	Susceptible	0.25	Susceptible
QBR102278-1459	wt	-	nd	0.03	0.12	nd	MSSA	-																		86	2	Nagoya	Far East	21	15 to 64 years	Male	Outpatient	Throat	CS	2	Resistant	1	Susceptible	2	Susceptible	4	Susceptible	2	Susceptible	0.12	Susceptible	0.25	Susceptible
QBR102278-1476	wt	-	nd	0.03	0.12	nd	MSSA	-																		87	2	Ehime	Far East	0	0 to 2 years	Female	Inpatient	NasoPharyngeal	Pharyngitis	0.25	Resistant	0.5	Susceptible	1	Susceptible	2	Susceptible	2	Susceptible	0.12	Susceptible	0.25	Susceptible
QBR102278-1582	wt	-	nd	0.03	0.12	nd	MSSA	-																		501	2	Paris	Western Europe	58	15 to 64 years	Male	Inpatient	NasoPharyngeal	Unspecified	8	Resistant	0.5	Susceptible	1	Susceptible	2	Susceptible	2	Susceptible	0.12	Susceptible	0.25	Susceptible
QBR102278-1634	wt	-	nd	0.03	0.06	nd	MSSA	-																		517	2	Stuttgart	Western Europe	2	0 to 2 years	Female	Outpatient	Ear	COM	0.015	Susceptible	0.12	Susceptible	1	Susceptible	2	Susceptible	2	Susceptible	0.06	Susceptible	0.25	Susceptible
QBR102278-1730	wt	-	wt	0.12	1	nd	MRSA	-																		523	2	Aachen	Western Europe	57	15 to 64 years	Female	Inpatient	Blood	Unspecified	8	Resistant	1	Susceptible	2	Susceptible	8	Susceptible	2	Susceptible	0.12	Susceptible	0.25	Susceptible
QBR102278-1888	wt	-	wt	0.03	0.25	8	MRSA	-																		525	2	Leipzig	Western Europe	38	15 to 64 years	Female	Outpatient	Ear	COM	0.015	Susceptible	0.12	Susceptible	0.5	Susceptible	1	Susceptible	1	Susceptible	0.25	Susceptible	0.5	Susceptible
QBR102278-2305	wt	-	wt	0.06	1	5	MSSA	-																		525	2	Leipzig	Western Europe	Unspecified	Unspecified	Unspecified	Unspecified	Unspecified	Unspecified	0.015	Susceptible	0.12	Susceptible	1	Susceptible	1	Susceptible	1	Susceptible	0.06	Susceptible	0.12	Susceptible
QBR102278-2346	wt	-	wt	0.03	1	nd	MSSA	-																		526	2	Cologne	Western Europe	87	> 64 years	Male	Inpatient	BAL	AECB	8	Resistant	1	Susceptible	2	Susceptible	8	Susceptible	4	Intermediate	0.12	Susceptible	0.5	Susceptible
QBR102278-2577	wt	-	wt	0.25	0.25	nd	MSSA	-																		533	2	Milan	Western Europe	73	> 64 years	Male	Inpatient	Blood	AECB	8	Resistant	1	Susceptible	2	Susceptible	4	Susceptible	2	Susceptible	0.12	Susceptible	0.25	Susceptible
QBR102278-2628	wt	-	wt	0.03	0.25	nd	MSSA	-																		88	2	Hiroshima	Far East	65	> 64 years	Male	Inpatient	Sputum	CAP	2	Resistant	0.5	Susceptible	1	Susceptible	2	Susceptible	2	Susceptible	0.12	Susceptible	0.5	Susceptible
RN4220	wt	-	wt	1	2	nd	MSSA	-	Reference strains																	502	2	Caen	Western Europe	49	15 to 64 years	Male	Inpatient	Sputum	CAP	0.015	Susceptible	0.12	Susceptible	1	Susceptible	0.5	Susceptible	2	Susceptible	0.12	Susceptible	0.25	Susceptible
ATCC6538	wt	-	wt	0.12	0.25	nd	MSSA	-																		523	2	Aachen	Western Europe	37	15 to 64 years	Male	Inpatient	Blood	Unspecified	8	Resistant	1	Susceptible	2	Susceptible	8	Susceptible	4	Intermediate	0.12	Susceptible	0.12	Susceptible
ATCC25923	wt	-	wt	0.06	1	243	MSSA	-																		550	2	Barcelona	Western Europe	65	> 64 years	Female	Outpatient	Middle Ear Fluid	Unspecified	0.5	Resistant	0.5	Susceptible	1	Susceptible	1	Susceptible	2	Susceptible	0.12	Susceptible	0.25	Susceptible
COL	wt	-	wt	0.12	1	nd	MRSA	-
MW2	wt	-	wt	0.12	0.12	nd	MRSA	-
Mu50	wt	-	wt	0.06	0.12	5	MRSA	-
MO034	A72G	-	mut	8	8	nd	MSSA	RN4220	in vitro selected triclosan resistant mutant strains
MO035	C34T	-	mut	8	8	nd	MSSA	RN4220
MO036	A7G	-	mut	4	8	nd	MSSA	RN4220
MO047	C34T	-	mut	4	8	nd	MSSA	RN4220
MO049	C34T	-	mut	4	8	nd	MSSA	RN4220
MO051	T109G	-	mut	4	8	nd	MSSA	ATCC6538
MO052	T109G	-	mut	8	16	nd	MSSA	ATCC6538
MO053	T109G	-	mut	4	8	nd	MSSA	ATCC6538
MO055	T109G	-	mut	4	8	nd	MSSA	ATCC6538
MO075	wt	-	mut	4	16	nd	MSSA	MW2
MO076	C34T	-	mut	4	8	nd	MSSA	MW2
MO077	A101-	-	mut	4	32	nd	MSSA	MW2
MO079	wt	-	mut	4	16	nd	MSSA	Mu50
MO080	wt	-	mut	4	4	nd	MSSA	Mu50
MO082	wt	-	mut	8	16	nd	MSSA	COL
MO083	wt	-	mut	4	16	nd	MSSA	COL
MO084	wt	-	mut	4	8	nd	MSSA	COL
CR001	wt	-	mut	4	8	nd	MSSA	ATCC6538
CR002	C34T	-	mut	4	8	nd	MSSA	ATCC6538
CR003	wt	-	mut	2	8	nd	MSSA	ATCC6538
CR004	wt	-	mut	2	8	nd	MSSA	ATCC6538
d2	wt	-	mut	1	4	nd	MSSA	ATCC6538
d7	A101-	-	mut	2	8	nd	MSSA	ATCC6538
[truncated: 26 more columns]
