# Supplementary material for: Mutations upstream of fabI in triclosan resistant Staphylococcus aureus strains are associated with elevated fabI gene expression
Source: BMC Genomics. 2015 Apr 30;16(1):345. doi: 10.1186/s12864-015-1544-y (PMC4415318; doi:10.1186/s12864-015-1544-y)
Supplement: Additional file 2: — Supplementary data S2: Statistically significant genes (up- or down-regulated). FabI-specific probes are highlighted in yellow. In bold, the mean value of the fold increase/decrease. Gene are presented in the decreasing fold change for the upregulated gene and in increase fold change for the downregulated genes. The fold change values of every single probe are also indicated. Probes are described as follow: Probe ID/Probe sequence/Gene Name/NCBI Protein Reference Sequence number/Protein product name. [file 12864_2015_1544_MOESM2_ESM.xlsx]

## Sheet: MO034
Supplementary data S2 : Statistically significant genes (up- or down-regulated). FabI-specific probes are highlighted in yellow.
In bold, the mean value of the fold increase/decrease. Gene are presented in the decreasing fold change for the upregulated gene and in increase fold change for the downregulated genes
The fold change values of every single probe are also indicated. Probes are described as follow : Probe ID / Probe sequence / Gene Name / NCBI Protein Reference Sequence number / Protein product name
Gene upregulated in MO034	Positive Fold Change		Genes downregulated in MO034	Negative Fold Change
xpt	10.5656		ykoE	0.0737576
6258 / tgcagccatgattgcaggtgcgataccgga / xpt / CBI48338.1 / putative xanthine phosphoribosyltransferase	10.5656		3214 / cggcacctgcagcaaattcagccagtaaagcaatac / ykoE / CBI48952.1 / putative membrane protein	0.0695723
fabI	4.96674		12538 / cggcacctgcagcaaattcagccagtaaagcaatac / ykoE / CBI48952.1 / putative membrane protein	0.0779429
7945 / cacgtgaagtttcagaaaagcgtccgcgtaagtctt / fabI / CBI48887.1 / enoyl-acyl-carrier-protein reductase (NADH)	4.96674		ykoD	0.124055
adhE	4.37864		6769 / cgaattcccatgcacgtggatgccacacacc / ykoD / CBI48951.1 / ABC transporter ATP-binding protein	0.106979
6314 / tgtcgtagggatacaaatgaacgtcgcattttcaggcat / adhE / CBI48043.1 / putative aldehyde-alcohol dehydrogenase	4.37864		5023 / gcacgtggatgccacacaccatattcactgagtaaatgaa / ykoD / CBI48951.1 / ABC transporter ATP-binding protein	0.14113
guaB	4.29862		ykoC	0.240845
8428 / gcaggacccatacgtgtaaattgtgcttcttcgcgtaatt / guaB / NP_370914.1 / inositol-monophosphate dehydrogenase	4.29862		5570 / accaagacgaacatcatctatgcccgtgatgggtaa / ykoC / CBI48950.1 / putative cobalt transport protein	0.1248
adh1	3.97232		4103 / ggaccatctctaaatcctttcgactccatcgcaactgat / ykoC / CBI48950.1 / putative cobalt transport protein	0.356891
5513 / cctgcgcatgtaatagaagacgctgctgctggat / adh1 / CBI48561.1 / alcohol dehydrogenase	5.48204		SAV0300/SATW20_03050	0.331922
6223 / gctttcgaacatccaagcgatagacacacggtctcc / adh1 / CBI48561.1 / alcohol dehydrogenase	4.9427		5878 / cgcccaatcaatataatcaaatgaaacattcaatttgccg / SAV0300 / NP_370824.1 / hypothetical protein	0.331922
7158 / acagctttcgaacatccaagcgatagacacacggtc / adh1 / NP_371129.1 / alcohol dehydrogenase	4.37571		SAV0106/SATW20_01200	0.332111
10761 / ccagcttttacaacatcaaccgcttggttaaatggcgt / adh1 / NP_371129.1 / alcohol dehydrogenase	2.69695		8566 / ggtctgtcgccgatagcacgcgtcatgaaataaga / SATW20_01200 / CBI48004.1 / putative myosin-crossreactive antigen	0.332111
1413 / ccagcttttacaacatcaaccgcttggttaaatggcgt / adh1 / NP_371129.1 / alcohol dehydrogenase	2.36419		SAV1380/SATW20_13790	0.344461
gapR	3.6845		1845 / gccgctctctccaatcaaggcattaatctgttgactaaaa / SATW20_13790 / CBI49258.1 / putative oligopeptide transporter ATPase	0.335886
6704 / tgccatcgtggatccgccagttacagcaacta / gapR / CBI48725.1 / glycolytic operon regulator	3.6845		11193 / gccgctctctccaatcaaggcattaatctgttgactaaaa / SATW20_13790 / CBI49258.1 / putative oligopeptide transporter ATPase	0.353037
rplD	3.53712		dnaA	0.345115
7828 / gcacggattgtaccttgacgagcacgacctgttc / rplD / CBI50248.1 / 50S ribosomal protein L4	3.53712		8279 / gcttcggctacagctaaacttgctgcatgtgga / dnaA / NP_370525.1 / chromosomal replication initiation protein	0.345115
gap1	3.48148		msrA3	0.353345
12048 / cgccaactgacattacacgagtttgtgtagcgtcga / gap1 / CBI48726.1 / glyceraldehyde 3-phosphate dehydrogenase 1	3.48148		11475 / tgtctttacgtcgttcaatgaactgacgcgcttcaattaa / SAV2660 / NP_373184.1 / methionine sulfoxide reductase A	0.301619
SAV1037/SATW20_10330	3.43087		2130 / tgtctttacgtcgttcaatgaactgacgcgcttcaattaa / SAV2660 / NP_373184.1 / methionine sulfoxide reductase A	0.405071
9067 / atcaatactgcgatggtaggtggtaaacctaaagagccta / SAV1037 / NP_371561.1 / hypothetical protein	3.99631		groEL	0.356853
11264 / caacttcaccaattgacatcaatactgcgatggtaggtgg / SATW20_10330 / CBI48912.1 / putative membrane protein	3.51504		11080 / acattgctttacgacgatcaccgaaaccaggcg / groEL / NP_372553.1 / molecular chaperone GroEL	0.336425
1923 / caacttcaccaattgacatcaatactgcgatggtaggtgg / SATW20_10330 / CBI48912.1 / putative membrane protein	2.78127		1738 / acattgctttacgacgatcaccgaaaccaggcg / groEL / NP_372553.1 / molecular chaperone GroEL	0.37728
SAV0711/SATW20_07860	3.34734		SAV1539/SATW20_15350	0.364666
11373 / ttgaatacattttggttggtgttcgagcgatgccaaattt / SATW20_07860 / CBI48665.1 / putative 6-pyruvoyl tetrahydropterin synthase	3.67947		8834 / cgctactaacatttcaataagcgaaaaagctttgacatta / SAV1539 / NP_372063.1 / hypothetical protein	0.364666
2032 / ttgaatacattttggttggtgttcgagcgatgccaaattt / SATW20_07860 / CBI48665.1 / putative 6-pyruvoyl tetrahydropterin synthase	3.01521		yent1	0.370315
ldh1	3.29879		8568 / atccattagaccagtgaattcactcgctttattcaattgt / yent1 / NP_372351.1 / enterotoxin	0.370315
7334 / cgtggcgcaacatcgaacgcttcgcttaacaataa / ldh1 / CBI48127.1 / L-lactate dehydrogenase 1	3.29879		SAV1953/SATW20_19450	0.374997
tdcB	3.26047		8956 / gactctatcgccagcattatcagaacctaccgccaataa / SATW20_19450 / CBI49819.1 / phage protein	0.374997
501 / tgacacctgaaactctagttaagtcaacattcccgcctg / tdcB / CBI49316.1 / putative threonine dehydratase	3.31846		SATW20_18010	0.381662
9849 / tgacacctgaaactctagttaagtcaacattcccgcctg / tdcB / CBI49316.1 / putative threonine dehydratase	3.20248		8062 / cgtgcctacacgtgtcgtaaagctgcgctcata / SATW20_18010 / / IS256 transposase (pseudogene)	0.381662
SAV2304/SATW20_24340	3.25719		SATW20_19910	0.383966
7852 / agcgcctttagaaggtgtatgatttactgtgaatccagca / SATW20_24340 / CBI50299.1 / putative exported protein	3.25719		3360 / catcatcgcaacatgtttagctacatcaagtgttaaagca / SATW20_19910 / CBI49865.1 / phage antirepressor protein	0.383966
rplC	3.21712		geh	0.383971
5194 / ggtgctctgtggaaatgagaaccgtgtgacataggtc / rplC / CBI50249.1 / 50S ribosomal protein L3	3.21712		9121 / cgccacctccatgatgatactcattcacatcaaagccaa / SAV0912 / NP_371436.1 / holin	0.383971
SAV2412/SATW20_25420	3.18516		mtlD	0.386597
11768 / cggacgattgaacatctcttctggagccccttgtt / SATW20_25420 / CBI50407.1 / ABC transporter ATP-binding protein	3.41752		7009 / atcttcaactgcatctaaaactgtagctttacctgcaaat / mtlD / CBI50162.1 / putative mannitol-1-phosphate 5-dehydrogenase	0.386597
2420 / cggacgattgaacatctcttctggagccccttgtt / SATW20_25420 / CBI50407.1 / ABC transporter ATP-binding protein	2.95281		SAV0650/SATW20_07250	0.386663
rpmD	3.13809		4882 / gcataccttctgcaacaaaaccggcatgcgc / SATW20_07250 / CBI48604.1 / putative dihydroxyacetone kinase	0.386663
3681 / cgttgtgtttcaggacgaccaataacactacgagtgagg / rpmD / CBI50231.1 / 50S ribosomal protein L30	3.13809		tenA	0.388497
glnA	3.13029		10906 / gcagcatcagcttttaagtaatggcgtaatgcgtcagc / tenA / CBI50101.1 / putative thiaminase-2	0.367218
9095 / gggttacatacagcagtaaatccgcgtgcatttttaagca / glnA / CBI49181.1 / glutamine synthetase	3.85264		1558 / gcagcatcagcttttaagtaatggcgtaatgcgtcagc / tenA / CBI50101.1 / putative thiaminase-2	0.409777
8561 / aggtaagtcttgaatgcctactgcttcacgttcttcacg / glnA / CBI49181.1 / glutamine synthetase	2.40795		set5	0.392385
SAV0430/SATW20_05070	3.12418		7721 / gcgttgtgtctcatcaagttctactttcgcgtgacca / set5 / CBI48384.1 / exotoxin 5	0.392385
4625 / tgttgcgatgtggagaattttgatgttggtggtgga / SATW20_05070 / CBI48386.1 / hypothetical protein	3.12418		SAV2471	0.393559
ftsA	3.12066		1171 / ttcattcagctctttacgagataaatgccaatgattgacc / SAV2471 / NP_372995.1 / hypothetical protein	0.377125
8798 / tgccatttcgatagaatcagcatctactaattcaccgcgt / ftsA / CBI49058.1 / putative cell division protein	3.12066		10519 / ttcattcagctctttacgagataaatgccaatgattgacc / SAV2471 / NP_372995.1 / hypothetical protein	0.409992
pbuX	3.05264		SAV1953/SATW20_19450	0.396257
3613 / tgcttgtggtacagcgcttataccagtacctaatcctact / pbuX / CBI48339.1 / putative xanthine permease	3.05264		7615 / cgactctatcgccagcattatcagaacctaccgccaata / SAV1953 / NP_372477.1 / phi PVL ORF 20 and 21-like protein	0.396257
SAV1706/SATW20_16970	3.02458		SAV0889	0.404331
2726 / gggatagtcgcacgttttgctactttgtggctgac / SATW20_16970 / CBI49573.1 / putative universal stress protein	3.08334		1116 / tctttatcggctaatactgccgaccttacgctgtctaagt / SAV0889 / NP_371413.1 / hypothetical protein	0.404331
12074 / gggatagtcgcacgttttgctactttgtggctgac / SATW20_16970 / CBI49573.1 / putative universal stress protein	2.96582		thiM	0.40684
spa	3.00788		9239 / gcctgcctcatttgccgtttgagcaatcgcaa / thiM / NP_372616.1 / hydroxyethylthiazole kinase	0.40684
8055 / tgctcactgaaggatcgtctttaaggctttggatgaagc / spa / CBI48007.1 / immunoglobulin G binding protein A precursor	3.63983		SATW20_21190	0.407796
8625 / agctttgttagcatctgcatggtttgctggttgctt / spa / NP_370635.1 / immunoglobulin G binding protein A	3.46712		11476 / tctctgtttcttctaatacaaccgcaaatgctttcaatgt / SATW20_21190 / CBI49988.1 / phage metallo-beta-lactamase superfamily protein	0.362714
10231 / gcgacgacgtccagctaataacgctgcacctaac / spa / CBI48007.1 / immunoglobulin G binding protein A precursor	2.99146		2131 / tctctgtttcttctaatacaaccgcaaatgctttcaatgt / SATW20_21190 / CBI49988.1 / phage metallo-beta-lactamase superfamily protein	0.452878
893 / gcgacgacgtccagctaataacgctgcacctaac / spa / CBI48007.1 / immunoglobulin G binding protein A precursor	2.70754		SAV1512/SATW20_15090	0.40842
7256 / tagtgctttggcttgggtcgtctttaagactttgaatgaa / spa / NP_370635.1 / immunoglobulin G binding protein A	2.23347		4887 / acttcatctgcaacaatattcgtagctgaaccgccatga / SATW20_15090 / CBI49387.1 / putative peptidase	0.40842
ldh2	2.98811		SAV0096/SATW20_01150	0.409114
4629 / gcttgtgaccaaactgcaagttcagtatcaccatgctca / ldh2 / CBI50604.1 / L-lactate dehydrogenase 2	2.98811		2723 / ccttagtcacatcgacatagtagtaaccatttgttgtttt / SAV0096 / NP_370620.1 / hypothetical protein	0.409114
SAV0453/SATW20_05220	2.98746		SAV1595/SATW20_15910	0.411686
4307 / ggcgaatgatacatcgtccgatcagcagccataaca / SATW20_05220 / CBI48401.1 / hypothetical protein	2.98746		6225 / ccgccttttccaatttgaaaaatcggatcaatattgtgtg / SATW20_15910 / CBI49468.1 / conserved hypothetical protein	0.411686
qoxB	2.97842		SAV0142/SATW20_01530	0.411739
6418 / acttcagcagcagggatatgatatccgtgatcgatttgg / qoxB / NP_371584.1 / quinol oxidase polypeptide I	2.97842		3081 / tcaccatcacgtaaaccaatgatgcgtgtgccatattc / SATW20_01530 / CBI48037.1 / putative ABC transport ATP-binding protein	0.411739
mntB	2.97683		recG	0.413879
9030 / agaatgatagggcaacaccaggtaatactgcgtgactc / mntB / CBI48586.1 / ABC transporter permease protein	2.97683		10407 / ggtcacttctacctacacgaccgcgtaactgatgtaaagt / recG / CBI49100.1 / ATP-dependent DNA helicase	0.413879
SAV0579/SATW20_06480	2.96964		SATW20_21610	0.415658
9808 / ctggtgcgccttcatggtgatactgtcgataaataatcat / SATW20_06480 / CBI48527.1 / hypothetical protein	2.96964		2738 / tcactgactcttcgatagcacgaataacgtgagcgtt / SATW20_21610 / CBI50029.1 / phage protein	0.365667
atpD	2.96099		12086 / tcactgactcttcgatagcacgaataacgtgagcgtt / SATW20_21610 / CBI50029.1 / phage protein	0.465648
3891 / gcaggcgctgggtcagtatagtcatcggca / atpD / CBI50109.1 / ATP synthase beta chain	3.17604		SATW20_20720	0.41703
11019 / gcaagtgttggttggtaacctactgcagaaggcatacg / atpD / CBI50109.1 / ATP synthase beta chain	3.08004		11074 / cgtgcctacacgtgtcgtaaagctgcgctcata / SATW20_20720 / CBI49943.1 / IS256 transposase	0.415863
1681 / gcaagtgttggttggtaacctactgcagaaggcatacg / atpD / CBI50109.1 / ATP synthase beta chain	2.62691		1732 / cgtgcctacacgtgtcgtaaagctgcgctcata / SATW20_20720 / CBI49943.1 / IS256 transposase	0.418196
rpsS	2.93436		SAV1986/SATW20_19820	0.420442
8871 / tctgcaacgtgtcctttgaatgtacgagtaggagcaa / rpsS / CBI50245.1 / 30S ribosomal protein S19	2.93436		9347 / actcacttgttcagctggtaactgttgaccacaacaacta / SATW20_19820 / CBI49856.1 / phage protein	0.420442
sirA	2.87883		aroC	0.421161
6127 / acctaaagatacagcgacgtcagtggcaccttgat / sirA / CBI48011.1 / lipoprotein	2.87883		7663 / tcgctatttcaaatgcaacaacgtgttcacacactatact / aroC / NP_371990.1 / chorismate synthase	0.421161
rpsJ	2.866		SAV1986/SATW20_03390	0.423489
10579 / cagttggtaacggaattggtccagaaacatctgcacc / rpsJ / CBI50250.1 / 30S ribosomal protein S10	2.866		12140 / ccgctgtcgtattcgacgccgttaaccgttgt / SAV1986 / NP_372510.1 / hypothetical protein	0.399577
rplX	2.86301		2792 / ccgctgtcgtattcgacgccgttaaccgttgt / SAV1986 / NP_372510.1 / hypothetical protein	0.4474
10941 / tagggtccaataattgtacattagaaacatggattgctgc / rplX / CBI50238.1 / 50S ribosomal protein L24	3.01874		SAV0504/SATW20_05720	0.423919
1595 / tagggtccaataattgtacattagaaacatggattgctgc / rplX / CBI50238.1 / 50S ribosomal protein L24	2.70727		4923 / cctgccgtcataccaacaaaaataggtctcacagcatg / SATW20_05720 / CBI48451.1 / putative polysaccharide biosynthesis protein	0.423919
tpiA	2.85681		SAV1536/SATW20_15320	0.425176
11482 / tgcaactggagacgtttcacctgtgaacgcac / tpiA / CBI48728.1 / triosephosphate isomerase	4.04535		4614 / tcgctttatcgcgtcgaatatgttgttcacgtgcttg / SATW20_15320 / CBI49410.1 / putative glycine cleavage system P-protein	0.425176
921 / tcaactttaagtgatgcgccacctactaatgcccca / tpiA / NP_371298.1 / triosephosphate isomerase	2.28605		SAV2691	0.426212
10254 / tcaactttaagtgatgcgccacctactaatgcccca / tpiA / NP_371298.1 / triosephosphate isomerase	2.23902		3841 / tccttgctatcaaacttggcaatgaaattaccaacacgat / SAV2691 / NP_373215.1 / hypothetical protein	0.426212
fnb	2.85025		msrA3	0.426381
12126 / cactgtctgagtcgttgtctgatcctgtgtcactcg / fnb / NP_371335.1 / fibrinogen-binding protein	2.85025		1109 / ctgtctttacgtcgttcaatgaactgacgcgcttcaatta / msrA3 / CBI50661.1 / hypothetical protein	0.395244
rpsK	2.84749		10447 / ctgtctttacgtcgttcaatgaactgacgcgcttcaatta / msrA3 / CBI50661.1 / hypothetical protein	0.457519
12168 / cacgacgacgttttggtggacgacaaccgtt / rpsK / CBI50224.1 / 30S ribosomal protein S11	3.07341		ebhB	0.426807
2820 / cacgacgacgttttggtggacgacaaccgtt / rpsK / CBI50224.1 / 30S ribosomal protein S11	2.62157		11026 / ccgttaagtgccgttttagaactattcacttgctctgctt / ebhB / NP_371959.1 / hypothetical protein	0.426807
ald2	2.82391		gntK	0.426978
10891 / tcacgagtaaccaattttggcggtttcgcacctg / ald2 / CBI49317.1 / alanine dehydrogenase 2	3.1488		2646 / gcctttcattacgtacgttgttggcactaattccggga / gntK / NP_373030.1 / gluconokinase	0.382307
3557 / gccattgttgaagttcttgggactgctcctggttga / ald2 / CBI49317.1 / alanine dehydrogenase 2	2.97042		11994 / gcctttcattacgtacgttgttggcactaattccggga / gntK / NP_373030.1 / gluconokinase	0.471648
1543 / tcacgagtaaccaattttggcggtttcgcacctg / ald2 / CBI49317.1 / alanine dehydrogenase 2	2.9024		SATW20_20530	0.427083
1647 / gccattgttgaagttcttgggactgctcctggttgatt / SAV1439 / NP_371963.1 / alanine dehydrogenase 2	2.74032		8440 / ccacttccaaacaaatctaatctatgtaaaacttgatccc / SATW20_20530 / CBI49925.1 / phage protein	0.427083
10989 / gccattgttgaagttcttgggactgctcctggttgatt / SAV1439 / NP_371963.1 / alanine dehydrogenase 2	2.62393		SATW20_21690	0.428284
11716 / cgagtaaccaattttggcggtttcgcacctggaat / SAV1439 / NP_371963.1 / alanine dehydrogenase 2	2.55756		4191 / tacctcttctagctaaacctgatgtgagagcgtccaatat / SATW20_21690 / CBI50037.1 / phage protein	0.428284
SAV0841/SATW20_09130	2.81179		SAV0012 /SATW20_00120	0.428619
11371 / tggaaatactgcaaagagggagccaacaacaaaaccaatg / SATW20_09130 / CBI48792.1 / putative membrane protein	3.11199		8231 / gcgacctcggtcaatgttgtgactatccaatacatctagc / SAV0012 / NP_370536.1 / homoserine-o-acetyltransferase	0.428619
2030 / tggaaatactgcaaagagggagccaacaacaaaaccaatg / SATW20_09130 / CBI48792.1 / putative membrane protein	2.51158		SATW20_21550	0.428851
SAV2299/SATW20_24300	2.80801		10621 / atcttcaacacctaacaattcttcagtagagataccatac / SATW20_21550 / CBI50023.1 / phage protein	0.428851
1368 / gctgagattgtacgtgaagttacaacacctgggcca / SATW20_24300 / CBI50295.1 / putative exported protein	3.03571		SAV2415/SATW20_25450	0.429749
10716 / gctgagattgtacgtgaagttacaacacctgggcca / SATW20_24300 / CBI50295.1 / putative exported protein	3.00025		3121 / accaaccattcgaatcgcataaactgttgccaacatga / SATW20_25450 / CBI50410.1 / putative transport system protein	0.429749
30 / tgccccaagttgaaccgattttaccacctacacga / SATW20_24300 / CBI50295.1 / putative exported protein	2.69284		thiD	0.431083
9351 / tgccccaagttgaaccgattttaccacctacacga / SATW20_24300 / CBI50295.1 / putative exported protein	2.50324		9778 / tctgccgttataactgctgaaaatgtacaccctgttcca / thiD / CBI50100.1 / putative phosphomethylpyrimidine kinase	0.431083
SAV2385/SATW20_25150	2.80422		SAV0439	0.431146
12265 / ctgattggttgcacaacataagttacaccaggttcatctt / SATW20_25150 / CBI50380.1 / putative exported protein	2.80422		5507 / cccccgaacctttcaacaacaatttaggcgcct / SAV0439 / NP_370963.1 / hypothetical protein	0.431146
bfmBAB	2.78233		SAV0790/SATW20_08980	0.431887
6528 / ggcatagatggtacatctggagcagctaaacgcatgattg / bfmBAB / CBI49391.1 / 2-oxoisovalerate dehydrogenase beta subunit	2.78233		11305 / acacttgcccacgcactcactaacccataaactaagt / SATW20_08980 / CBI48777.1 / pathogenicity island protein	0.414765
sbi	2.74573		1964 / acacttgcccacgcactcactaacccataaactaagt / SATW20_08980 / CBI48777.1 / pathogenicity island protein	0.44901
6839 / cgttttgttgtgcaacacgtcggtctgggttcttg / sbi / NP_372942.2 / IgG-binding protein	3.18532		fmhA	0.433717
11940 / gattgaatttgagggacttcaacttttggtgattctactt / sbi / CBI50413.1 / IgG-binding protein	2.70519		895 / tccaatgcttcttcaacacctgagagttcagctgttaatt / fmhA / CBI50406.1 / FemAB family protein	0.433717
3755 / agcttcatatgctgctgatttatcgtgtggtgctttgtt / sbi / NP_372942.2 / IgG-binding protein	2.66265		lip	0.436127
2592 / gattgaatttgagggacttcaacttttggtgattctactt / sbi / CBI50413.1 / IgG-binding protein	2.42977		7657 / tgcaccctcacgcgtcagatcgtaaaatccattatctttt / lip / CBI50671.1 / lipase precursor	0.436127
rpsD	2.74169		pstB	0.436964
7641 / accgtggttaactaattgacgtgcttgacgacgagta / rpsD / CBI49586.1 / 30S ribosomal protein S4	2.74169		10750 / cccaaattgcagcgccacgtaatgatttctcaacgattt / SATW20_13850 / CBI49264.1 / ABC transporter ATP-binding protein	0.436964
tuf	2.74164		SAV0783	0.437037
12297 / tgtcctgggcagtcaacgtgagcgtagtgac / tuf / CBI48497.1 / translation elongation factor Tu	2.79966		10359 / cagtcgtatcgctgtgacctaaacgctgagctataatcat / SAV0783 / NP_371307.1 / integrase	0.437037
2953 / tgtcctgggcagtcaacgtgagcgtagtgac / tuf / CBI48497.1 / translation elongation factor Tu	2.68361		SAV1983/SATW20_19790	0.438751
pyrP	2.73426		11477 / agttccgcgtttgtaacctaccatctacgcccg / SATW20_19790 / CBI49853.1 / putative single-strand DNA-binding protein	0.438751
6699 / cagtaggcgctaagcttaaaccaattaccatgatgactgg / pyrP / CBI49072.1 / putative uracil permease	2.73426		ant1/ant2	0.439041
SAV1436 /SATW20_14360	2.72271		7271 / ggtatagcccattctgcagcgacatctttcgaggtaattt / ant1 / CBI47924.1 / streptomycin 3''-adenylyltransferase 1	0.447803
6123 / aaacaccagagccgccccatgagccaattg / SAV1436 / NP_371960.1 / major facilitator transporter	2.72271		3074 / ggtatagcccattctgcagcgacatctttcgaggtaattt / ant2 / CBI49526.1 / 3''-adenylyltransferase 2	0.4262
rpsB	2.70439		11299 / tgccacattcgagctagggttaaaattacattacgctcat / ant2 / CBI49526.1 / 3''-adenylyltransferase 2	0.427579
11481 / cgtcgtttgctgggataacgtagtcaatttcgtcaggatc / rpsB / CBI49129.1 / 30S ribosomal protein S2	2.70439		1958 / tgccacattcgagctagggttaaaattacattacgctcat / ant2 / CBI49526.1 / 3''-adenylyltransferase 2	0.454582
rpoC	2.69315		SAV0893	0.439155
10235 / ggaagaccttgtgtgatatcgctacctgctacccca / rpoC / CBI48492.1 / DNA-directed RNA polymerase beta' chain protein	2.89393		5351 / ttcatcaacttgtaagccagcaacacttgctatttcgaca / SAV0893 / NP_371417.1 / hypothetical protein	0.439155
897 / ggaagaccttgtgtgatatcgctacctgctacccca / rpoC / CBI48492.1 / DNA-directed RNA polymerase beta' chain protein	2.49236		SAV1604/SATW20_15990	0.43933
SAV0383/SATW20_04500	2.68326		8673 / tgttgcgcttgtgtatgctgagccaattactgatgacata / SATW20_15990 / CBI49476.1 / putative membrane protein	0.43933
8613 / ggtaaggcacccgcgcttgagcgtgatgtg / SATW20_04500 / CBI48334.1 / putative sodium:dicarboxylate symporter protein	2.68326		SATW20_20390	0.439412
topA	2.67859		6852 / tcctctatcatgtgcatatgcatataatcttgctagtttg / SATW20_20390 / CBI49912.1 / ribonucleoside-diphosphate reductase	0.439412
6587 / cgggaagtttgagcaagccatgaacttaccatagcgt / topA / CBI49123.1 / DNA topoisomerase I	2.67859		SAV0343/SATW20_04110	0.441706
SAV0307/SATW20_03120	2.67731		6142 / tccaaatgcttctgcaactggttcagagcgttcataatac / SATW20_04110 / / putative lipoprotein (pseudogene)	0.441706
8944 / gccatagacaggtttagctttagcagcttgtacccattca / SATW20_03120 / CBI48196.1 / putative exported protein	2.67731		ruvB	0.443705
atpA	2.66323		8401 / gcgttgttgcacctaccaaagtgaatggaggtaagtc / ruvB / CBI49512.1 / Holliday junction DNA helicase	0.443705
6658 / accaacacgagatacagattgtccggcattaatcgct / atpA / CBI50111.1 / ATP synthase alpha chain	2.66323		ebh	0.444962
sstD	2.66171		7953 / caataccattgttcaatgcagcctcaacttgctgtaatgt / ebh / CBI49313.1 / very large surface anchored protein	0.46406
11660 / tccagagataaagattacttcgggtttcgtcgcagcaatt / sstD / CBI48690.1 / lipoprotein	2.84278		3402 / gcctcaacttgctgtaatgtatgcgcattattaatatctc / ebh / CBI49313.1 / very large surface anchored protein	0.425864
2312 / tccagagataaagattacttcgggtttcgtcgcagcaatt / sstD / CBI48690.1 / lipoprotein	2.48064		SAV2682/SATW20_28190	0.444995
ddh	2.66064		8957 / tccatagctttgtctcgcttgaatttaagcctttctgcta / SAV2682 / NP_373206.1 / hypothetical protein	0.444995
11844 / tgggaagcgacgcactaattgtagggcgataga / ddh / NP_373048.1 / D-lactate dehydrogenase	2.8436		rnr	0.447121
2496 / tgggaagcgacgcactaattgtagggcgataga / ddh / NP_373048.1 / D-lactate dehydrogenase	2.47767		8886 / acctcttgctggtcgctgtgagcggtcattttta / SAV0780 / NP_371304.2 / ribonuclease R	0.447121
SAV0171/SATW20_01810	2.6591		SAV0047/SATW20_00790	0.447241
6593 / atcgtaatgccttccggaatgttccaagttacaaggtaat / SATW20_01810 / CBI48065.1 / conserved hypothetical protein	2.6591		8906 / tgctttagcgccatttgcgatgatcattgctgctac / SATW20_00790 / CBI47962.1 / hypothetical protein	0.447241
SAV2589/SATW20_27300	2.63242		SAV0306	0.447282
8700 / tggacgaccactcaaaccgccttcttcgactt / SATW20_27300 / CBI50593.1 / putative dihydroorotate dehydrogenase	2.82215		10134 / tcactgtcataccaaatactatgttgccaaatgaaccaaa / SAV0306 / NP_370830.1 / branched chain amino acid ABC transporter	0.447282
5881 / cgaaaccagctgctaagccaattggattgtcgtacgtatt / SATW20_27300 / CBI50593.1 / putative dihydroorotate dehydrogenase	2.44268		SAV2417/SATW20_25470	0.448643
rplW	2.63231		10297 / caccgcgttgcgccaatttaagattttcattatgagacat / SAV2417 / NP_372941.1 / cation efflux family protein	0.448643
8394 / tgcttcagaagatttctcagtgattacggggcgcttaa / rplW / CBI50247.1 / 50S ribosomal protein L23	2.63231		SAV0244/SATW20_02460	0.448798
pyrG	2.6229		1343 / gccatcgaagttttcatcttgacgtctcaaactacctccg / SAV0244 / NP_370768.1 / BglG family transcription antiterminator	0.448798
10262 / cgggtgcggacgatttggtctagataagaattctggg / pyrG / CBI50133.1 / putative CTP synthase	2.6229		SAV1388/SATW20_13870	0.448816
pyk	2.61308		10728 / ccattgcatcctcactcaaacttgtgatgagagggacaa / SATW20_13870 / CBI49266.1 / ABC transporter permease protein	0.448816
3459 / agtacgtgccgttgaaccactttcagtagcagctac / pyk / CBI49565.1 / pyruvate kinase	2.61308		SATW20_27180	0.449696
no gene equivalent	2.61207		10298 / accattttcacgttcttcaaccgtatcagaaatagcttga / SATW20_27180 / CBI50581.1 / conserved hypothetical protein	0.449696
11485 / gcgttacttgagctagcagtacctgatacttttaattttt / SATW20_05330 / CBI48412.1 / putative exported protein	2.73937		SAV2311/SATW20_24420	0.449868
12219 / ggatgcataggtggcgcattcacacctggtatcat / SATW20_13130 / CBI49192.1 / hypothetical protein	2.48478		11420 / gccccaaattgaccttttgccactcgcatagaatctaa / SATW20_24420 / CBI50307.1 / inositol monophosphatase family protein	0.449868
clfB	2.60655		SAV2618/SATW20_27560	0.449897
6075 / gggtctggacttggttctgggtcaaccggc / clfB / NP_373154.1 / clumping factor B	2.60655		8384 / gcctctgctaaaccaattgccaaccataaggctgg / SATW20_27560 / CBI50619.1 / putative transporter protein	0.449897
SAV2368/SATW20_25000	2.58103		odhA	0.450244
12525 / tgacgtgcaaccggcgcggcattttgtcca / SATW20_25000 / CBI50365.1 / putative lipoprotein	2.58103		5877 / accacgttcactatcttgaccagttaagcgaatcggtg / odhA / CBI49292.1 / 2-oxoglutarate dehydrogenase E1 component	0.450244
SAV0943 /SATW20_09430	2.57643		hisA	0.450626
9364 / tgaaataaagaatacgagtacccctgccagtgcaccaaa / SAV0943 / NP_371467.1 / transporter	2.85911		1492 / gtgcagcctttcctataatagcagcgtgaacatttagcg / SAV2674 / NP_373198.1 / 1-(5-phosphoribosyl)-5-(5-phosphoribosylamino)methylideneamino imidazole-4-carboxamide isomerase	0.450626
43 / tgaaataaagaatacgagtacccctgccagtgcaccaaa / SAV0943 / NP_371467.1 / transporter	2.29375		ebhA	0.452139
SAV1594/SATW20_15900	2.54498		668 / tttatctttgcgtcgttttgcgaataagagtggtgaatgt / ebhA / NP_371958.1 / hypothetical protein	0.437103
4791 / tcatatgtgcagtatggatagggttaaactgaccgccg / SATW20_15900 / CBI49467.1 / conserved hypothetical protein	2.54498		10016 / tttatctttgcgtcgttttgcgaataagagtggtgaatgt / ebhA / NP_371958.1 / hypothetical protein	0.467176
SAV0226/SATW20_02260	2.5449		SATW20_11560	0.45224
6236 / agctaagttcgcacgtgcaccgaagaattgca / SATW20_02260 / CBI48110.1 / formate acetyltransferase	2.5449		5432 / cgtgcctacacgtgtcgtaaagctgcgctcata / SATW20_11560 / CBI49035.1 / IS256 transposase	0.45224
rplA	2.53899		SAV0100	0.452459
12321 / ggaatgcaacttcaacagaagcgtcaaagttagcaatgct / rplA / CBI48487.1 / 50S ribosomal protein L1	2.53899		5876 / taggtctaccatcttcatcatgaagtgtttcactcactat / SAV0100 / NP_370624.1 / hypothetical protein	0.452459
SAV0106 /SATW20_01200	2.53015		SATW20_27080	0.453278
9157 / tgcgggacgactaaaggtctgtcgccgatag / SAV0106 / NP_370630.1 / myosin-cross-reactive antigen	2.53015		11640 / ctgactacgtgcgtgttgtatctcttttatatcaattgaa / SATW20_27080 / CBI50571.1 / transposase	0.416751
SAV1574/SATW20_15700	2.51298		2292 / ctgactacgtgcgtgttgtatctcttttatatcaattgaa / SATW20_27080 / CBI50571.1 / transposase	0.489805
4420 / ggtgcgagcggttatcatgagaattgtaacctgactcag / SATW20_15700 / CBI49448.1 / putative membrane protein	2.80459		oppC	0.454025
8356 / gcagtctttcctacgaggtgcgagcggttatcatg / SAV1574 / NP_372098.1 / hypothetical protein	2.22138		8063 / gcgcccatcatttactaatgaccctaacgatgtttgaggt / oppC / CBI48864.1 / putative oligopeptide transport system permeaseprotein	0.454025
dltA	2.46391		ilvA	0.455683
11649 / agttggaccatatgtgttgtaaatcgtcgcacttgggaa / dltA / NP_371456.1 / D-alanine--poly(phosphoribitol) ligase subunit 1	2.81062		3892 / ctctcaatgcacctggacgttgagggaaatttaagataaa / ilvA / CBI50069.1 / threonine dehydratase biosynthetic	0.455683
2301 / agttggaccatatgtgttgtaaatcgtcgcacttgggaa / dltA / NP_371456.1 / D-alanine--poly(phosphoribitol) ligase subunit 1	2.11719		SATW20_20690	0.456113
SAV0826/SATW20_08760	2.45579		3961 / cgtgcctacacgtgtcgtaaagctgcgctcata / SATW20_20690 / CBI49940.1 / IS256 transposase	0.456113
1261 / atcgaatttgttctaaggcagctgttgcgataagtgtttc / SATW20_08760 / CBI48755.1 / hypothetical protein	2.49508		SAV0190/SATW20_02000	0.456241
10609 / atcgaatttgttctaaggcagctgttgcgataagtgtttc / SATW20_08760 / CBI48755.1 / hypothetical protein	2.4165		9900 / gcgtcgttgcgtcgtaaactgtggttgaatcgaatg / SAV0190 / NP_370714.1 / hypothetical protein	0.456241
SAV0612/SATW20_06890	2.44056		narH	0.457063
8569 / tcaatgtgacgaggtttatcagaatagccatgtccacgta / SATW20_06890 / CBI48568.1 / putative hydrolase	2.44056		6650 / cgcatttcttcaatggctgggaaaatcgcatctggattt / narH / CBI50391.1 / nitrate reductase beta chain	0.457063
sepF	2.43439		SAV2700/SATW20_28350	0.458463
9298 / acgttgtaaattgacaagtgtcgcacggcggtttttaa / SAV1189 / NP_371713.1 / hypothetical protein	2.43439		3080 / atgccgagctagcaccaacattaaaaatgacaataagacc / SATW20_28350 / CBI50698.1 / putative membrane protein	0.458463
pgk	2.4333		SATW20_20620	0.458465
4943 / ggtactctaatgacgcgccgccaccagttga / pgk / NP_371297.1 / phosphoglycerate kinase	2.4333		7559 / ctatgctgctaatacttcctcaagctgatttttat / SATW20_20620 / CBI49934.1 / phage protein	0.458465
SAV0665/SATW20_07400	2.43038		SAV0504/SATW20_05720	0.458842
4793 / ccagcttgtggagaagtgtttgacgtattttgtgcatcac / SATW20_07400 / CBI48619.1 / putative exported protein	2.43038		1620 / caatcctgccgtcataccaacaaaaataggtctcacagc / SAV0504 / NP_371028.1 / low temperature requirement B protein	0.450131
SAV0845/SATW20_09170	2.4288		10964 / caatcctgccgtcataccaacaaaaataggtctcacagc / SAV0504 / NP_371028.1 / low temperature requirement B protein	0.467553
6605 / acgagctgggaattgagatacaccttgcaatgcttca / SATW20_09170 / CBI48796.1 / NifU-like protein	2.4288		plc	0.459106
rpmI	2.4256		2733 / gtcgcgttatctgcccattgaatgccagacgt / plc / CBI47998.1 / 1-phosphatidylinositol phosphodiesterase	0.459106
4596 / agctgctccgcggtgagttttcatttttggcat / rpmI / CBI49547.1 / 50S ribosomal protein L35	2.4256		SAV1366/SATW20_13660	0.459464
SAV0271/SATW20_02740	2.41352		2408 / ccgtctcccaacgcgcccatatctaatgcaatatattct / SATW20_13660 / CBI49245.1 / putative peptidase	0.426256
4797 / acagtagttaaaggtggcgagacgtacgctgca / SATW20_02740 / CBI48158.1 / LacI family regulatory protein	2.41352		11756 / ccgtctcccaacgcgcccatatctaatgcaatatattct / SATW20_13660 / CBI49245.1 / putative peptidase	0.492672
SAV1444/SATW20_14440	2.40543		SAV2658/SATW20_27960	0.460731
11932 / cccaagggagcgctttggtttgttcgaataattcgtc / SATW20_14440 / CBI49322.1 / conserved hypothetical protein	2.40543		7779 / tagttgcttctgcaatgccgacgtattttacaagttcttt / SATW20_27960 / CBI50659.1 / conserved hypothetical protein	0.460731
rir1	2.40432		sak	0.461301
6791 / cgttgagataccttggtcaatatgcgtttgaattgtcgca / rir1 / CBI48685.1 / ribonucleoside-diphosphate reductase alphachain	2.40432		9951 / actccagtcacatttaccatcaaatacgggcctgttgg / sak / CBI49812.1 / staphylokinase precursor	0.461301
ppaC	2.4021		scpA	0.463643
4260 / cgtcaaggtcaacagcattaacttgtgcaatacgagtcac / ppaC / CBI49788.1 / manganese-dependent inorganic pyrophosphatase	2.4021		6568 / gcatgccctgcgtgcataccatttcttgattctactct / scpA / CBI49778.1 / staphopain protease	0.463643
atl	2.38571		mepA	0.465209
11092 / aatgccatacatttgagcagctttgttaaatgcagcacc / atl / CBI48928.1 / bifunctional autolysin precursor	2.38571		2015 / ccacgaccttgcccagtcgcttgaagcatac / SAV0334 / NP_370858.1 / hypothetical protein	0.462843
menB	2.35844		11356 / ccacgaccttgcccagtcgcttgaagcatac / SAV0334 / NP_370858.1 / hypothetical protein	0.467574
12163 / gccatttgttgtaaaccagctaaaccatctgtgtcagca / menB / NP_371569.1 / naphthoate synthase	2.64476		ribH	0.46527
2815 / gccatttgttgtaaaccagctaaaccatctgtgtcagca / menB / NP_371569.1 / naphthoate synthase	2.07212		4180 / agacgtagcaccgcgaattacgcatcctaatgtaattact / ribH / CBI49633.1 / 6,7-dimethyl-8-ribityllumazine synthase	0.483576
ssaA	2.34253		5922 / tgagacgtagcaccgcgaattacgcatcctaatgtaatta / ribH / NP_372291.2 / 6,7-dimethyl-8-ribityllumazine synthase	0.446963
11830 / tgcgatagtggcaagtcctgctgtagcgattgta / SAV2566 / NP_373090.1 / secretory antigen precursor SsaA	2.34253		glpQ	0.465822
SAV2403/SATW20_25330	2.33901		2258 / gccacttgcgccacgatgtgcgatagtagtga / glpQ / CBI48838.1 / putative glycerophosphoryl diesterphosphodiesterase	0.465822
3406 / cgacaccacaagctatgaagaatgcctttgttaagccg / SATW20_25330 / CBI50398.1 / putative nitrite transporter	2.41743		SAV0966/SATW20_09660	0.466293
4282 / tcggccaggtgtttgctgtaccattacttgcttc / SATW20_25330 / CBI50398.1 / putative nitrite transporter	2.26058		8396 / tccacctggtttcacaatatctgttaatccaaggcgttgt / SATW20_09660 / CBI48845.1 / conserved hypothetical protein	0.466293
rho	2.3284		SAV0301/SATW20_03050	0.467742
5227 / ggataaagtggtgtcaaagcttggaaatgcggacgtttc / rho / CBI50127.1 / transcription termination factor	2.3284		5331 / cccactcaaccggtatcattccacaaatctcatttgcaa / SATW20_03050 / / conserved hypothetical protein (pseudogene)	0.467742
SAV1523/SATW20_15200	2.32244		SAV2043/SATW20_20260	0.468964
8808 / tggtgttgcaataacagcagcttgagttggagtcg / SATW20_15200 / CBI49398.1 / putative exodeoxyribonuclease VII large subunit	2.5743		2326 / ccaacctatagcacctgcactggctgaaatgacagtatt / SATW20_20260 / CBI49899.1 / ammonium transporter family protein	0.468964
10974 / gcttgagttggagtcgcagctctgatgtctgc / SATW20_15200 / CBI49398.1 / putative exodeoxyribonuclease VII large subunit	2.07058		SAV1389/SATW20_13880	0.469832
opuD1	2.31834		1288 / actattaccactgccaccattaccgccaccacaa / SATW20_13880 / CBI49267.1 / phosphate-binding lipoprotein	0.469832
12394 / gaatgggaatgcacttataattgcagcactttgaatcgca / opuD1 / CBI49229.1 / glycine betaine transporter 1	2.31834		SAV1577/SATW20_15730	0.469956
accA	2.31272		6613 / acgttccatgctcacagctataaatgatgaagcacccaa / SATW20_15730 / CBI49451.1 / conserved hypothetical protein	0.469956
8594 / tctagggtcgtaggtctttcttgcaaacgcgcaa / accA / CBI49567.1 / acetyl-coenzyme A carboxylase carboxyltransferase subunit alpha	2.31272		xerD	0.473225
ffh	2.3115		9401 / acctaacatctcttgcactgctcttaaatctgcgccatt / xerD / CBI49373.1 / integrase/recombinase	0.473225
8368 / gtgtcaccgaacgaatagataaagctgcaccaccac / ffh / CBI49110.1 / signal recognition particle protein	2.3115		SAV0078	0.473454
SAV2177/SATW20_23120	2.29613		1853 / gagtgactctgacatctcatttagataaataagactgtga / SAV0078 / NP_370602.1 / hypothetical protein	0.473454
123 / acgagatcttgcccaaacatcacggtcaacaatatcca / SATW20_23120 / CBI50180.1 / putative transport system binding lipoprotein	2.44654		ilvC	0.474913
9446 / acgagatcttgcccaaacatcacggtcaacaatatcca / SATW20_23120 / CBI50180.1 / putative transport system binding lipoprotein	2.14572		10460 / cgatacaccaccgcaaagtactgcttgttcaccaaat / ilvC / CBI50064.1 / ketol-acid reductoisomerase	0.474913
SAV1925/SATW20_19190	2.29069		udk	0.475465
1478 / aggttgatacattgatgtatggatggtgccagaccagc / SATW20_19190 / CBI49793.1 / hypothetical protein	2.30127		840 / gcccacgctctttagtatctcgtgttaaacggcgtaat / udk / CBI49483.1 / uridine kinase	0.475465
10826 / aggttgatacattgatgtatggatggtgccagaccagc / SATW20_19190 / CBI49793.1 / hypothetical protein	2.28011		SATW20_00670	0.475512
glnR	2.29048		11525 / tgcccacgttctaaatcatatcctcgttgtttaacatgct / SATW20_00670 / CBI47950.1 / plasmid recombination enzyme	0.475512
4921 / gatttattggcaaagtttctccaataggcttttgcgtggc / glnR / CBI49180.1 / glutamine synthetase repressor	2.29048		murQ	0.478585
femA	2.28882		2222 / gccactcgcggcaattcctataacgacatcttttgatgt / SATW20_02010 / CBI48085.1 / conserved hypothetical protein	0.478585
6409 / ggcaaaatgacggaatgcatttgatgtaccaccagca / femA / CBI49253.1 / factor essential for expression of methicillinresistance	2.28882		SAV1984/SATW20_03410	0.47882
SAV1437/SATW20_14370	2.28331		5408 / tgaccacgtaccaattcgtagctcttgctttgcct / SATW20_03410 / CBI48225.1 / phage protein	0.47882
8458 / cgcgtttaggatttttaagttcccccgcaacatttcctac / SATW20_14370 / CBI49315.1 / amino acid permease	2.28331		msa	0.47953
SAV0227/SATW20_02260	2.27813		6448 / cattatcggaatcactaatacaatcatcattgctgctaaa / msa / CBI49279.1 / putative membrane protein	0.47953
10342 / gcacctttttggtcacggccatgcattggg / SATW20_02260 / CBI48110.1 / formate acetyltransferase	2.27813		bioB	0.480502
ileS	2.27514		7612 / tcgccgcttttaatgctaatggctgtaacgaacgtaag / bioB / CBI50420.1 / putative biotin synthase	0.480502
12272 / ttcattacgagcagtttctaatgcacggttcacatcatca / ileS / CBI49066.1 / isoleucyl-tRNA synthetase	2.27514		SAV1170/SATW20_11620	0.482596
tagG	2.26755		6657 / cgccacattcagcaaatggaaatgccggacctt / SAV1170 / NP_371694.1 / carbamate kinase	0.482596
6463 / acacaccgagtgttgatgttaataacgtcaccgaggc / tagG / CBI48592.1 / teichoic acid ABC transporter permease protein	2.26755		SAV0414/SATW20_04860	0.482636
opp-1D	2.26578		5983 / accccttaccaacatgattggctagttttaacatcgctaa / SATW20_04860 / CBI48367.1 / conserved hypothetical protein	0.482636
12125 / gttgatgggtcaaaggcacgactaccttgttgcat / opp-1D / CBI50457.1 / oligopeptide transporter putative ATPase domain	2.26578		argG	0.483122
SAV1022/SATW20_10180	2.26567		5442 / gcccactcacgtacaggtgcgaatgctttcaatg / argG / CBI48840.1 / putative argininosuccinate synthase	0.483122
7906 / ggcaatacagcgatgtctgggtgcgctaatacca / SATW20_10180 / CBI48897.1 / putative membrane protein	2.26567		trpB	0.483623
opp-1A	2.26282		1115 / ccgatacatgctacaattgcatccggaagtcgaccttc / trpB / CBI49251.1 / tryptophan synthase beta chain	0.472034
10926 / gaagtacgacgttcagcaattttatctgatgtttcgccat / SAV2467 / NP_372991.1 / oligopeptide transporter substrate binding protein	2.26282		10453 / ccgatacatgctacaattgcatccggaagtcgaccttc / trpB / CBI49251.1 / tryptophan synthase beta chain	0.495212
recR	2.26211		SAV1170/SATW20_11620	0.485676
747 / gggctgtctttggaccaatgcctggcaatttcataa / recR / CBI48427.1 / putative recombination protein	2.26211		5937 / gccacattcagcaaatggaaatgccggaccttgg / SATW20_11620 / CBI49041.1 / putative carbamate kinase	0.485676
SAV1616 /SATW20_16110	2.25183		SAV1965/SATW20_19580	0.486715
5663 / tcttcattgattcggagtgtgtctaatccttgtgccgtc / SAV1616 / NP_372140.1 / Holliday junction resolvase-like protein	2.25183		7006 / cttttcgtcatatgcgctagaggcagatttcaaaatccct / SATW20_19580 / CBI49832.1 / phage portal protein	0.486715
hemE	2.24215		SAV0921/SATW20_09220	0.486826
10993 / tggtaaatgtgttacataagcgcacaactccggctga / hemE / CBI49702.1 / uroporphyrinogen decarboxylase	2.24215		8905 / cgcatctaattcgacaaccggaaaatgtccagcatatgtt / SATW20_09220 / CBI48801.1 / conserved hypothetical protein	0.486826
fhuD	2.24192		panC	0.487294
11916 / ccagcatatgttggcgcaactactgcaatgcgtttag / fhuD / CBI50281.1 / putative ferrichrome-binding lipoproteinprecursor	2.24192		9066 / actttgacgttcaccgtcttgatacaacgcttgtgctaa / panC / NP_373122.1 / pantoate--beta-alanine ligase	0.487294
infA	2.23652		arsB2	0.487356
10220 / cggagacatctcaacagttactttgtcgccaggtaga / infA / CBI50227.1 / translation initiation factor IF-1	2.23652		5342 / tgcgccatcatttgcgaaaaatgcagcaacaatgg / SAV1774 / NP_372298.1 / arsenical pump membrane protein	0.487356
SAV2696/SATW20_28310	2.23101		SAV0477/SATW20_05450	0.487426
10949 / gcgaaagtggaatacgttttgccccggctga / SATW20_28310 / CBI50694.1 / putative membrane protein	2.23101		3249 / ttcgcacgtgcttgccaactcgtttcagga / SATW20_05450 / CBI48424.1 / acetyltransferase (GNAT) family protein	0.487426
mntC	2.2304		vraG	0.488554
9876 / ttcacttgtaatcatggcacgttgttcttttggaatgtca / mntC / CBI48585.1 / ABC transporter extracellular binding protein	2.28038		10940 / cgctctacttatagcagcaaagcaaagaactgaaacagta / vraG / CBI48616.1 / putative ABC transporter permease	0.488554
528 / ttcacttgtaatcatggcacgttgttcttttggaatgtca / mntC / CBI48585.1 / ABC transporter extracellular binding protein	2.18042		gerCC	0.489232
murA1	2.22604		7882 / gcctcgacgcttgtcgcttttatcaataacgtcatcatga / SATW20_14670 / CBI49345.1 / putative heptaprenyl diphosphate synthasecomponent II	0.489232
9722 / ttgtgattgcatatcagtcgggaatccaggatgtggta / murA1 / CBI50106.1 / putative UDP-N-acetylglucosamine1-carboxyvinyltransferase	2.22604		SAV2663/SATW20_28010	0.491505
tgt	2.22254		3853 / caaatgcccttgatgtaattaactctgacggattcggtgg / SAV2663 / NP_373187.1 / capsular polysaccharide biosynthesis protein	0.491505
6072 / ggtgtgcatctagacatcttttcgcccaacgtgttgta / tgt / CBI49510.1 / queuine tRNA-ribosyltransferase	2.22254		SAV0596	0.491959
rpsP	2.2216		6665 / ctttttgtggcatcaccaatggcattaccaacactatcta / SAV0596 / NP_371120.1 / hypothetical protein	0.491959
9242 / ccgatttgttcgatgatacgtccgtcacgtggagaa / rpsP / CBI49111.1 / 30S ribosomal protein S16	2.2216		purA	0.492639
perR	2.21322		11700 / acgcacacttgttacgtcttctgtccaacctggtaac / purA / NP_370541.1 / adenylosuccinate synthetase	0.492639
11859 / gatgtgttacgtcaaagtcagtcatatgctgagctaatct / perR / CBI49729.1 / peroxide-responsive repressor PerR	2.21322		SAV2519/SATW20_26400	0.493547
SAV1632/SATW20_16260	2.2071		10308 / gcgtcatcgttaggcactctaaaagacggtcttgtaatgg / SAV2519 / NP_373043.1 / glyoxylase	0.493547
10764 / agcgtttggacctgtacgtaattcagcattttcagttatc / SATW20_16260 / CBI49503.1 / putative N-acetylmuramoyl-L-alanine amidase	2.2071		SAV0109/SATW20_01210	0.494056
gatB	2.20599		1612 / accatttggcaaatcgttcatagtatctacctgcaatgaa / SATW20_01210 / CBI48005.1 / putative membrane protein	0.494056
9226 / tggtaattcaggaattgtctgacgaacacgctctttccaa / gatB / CBI49768.1 / glutamyl-tRNA amidotransferase subunit B	2.24721		icaB	0.494787
7958 / tacaatgtcaggctctgggaagtaacggtaatcatcagaa / gatB / CBI49768.1 / glutamyl-tRNA amidotransferase subunit B	2.16476		9287 / cggtaatttatcgtcattcatcaagccataaggataggct / icaB / NP_373192.1 / intercellular adhesion protein B	0.494787
pdhA	2.20572		HslU	0.494923
12479 / cgctaattgtgatgcttcttgaccagcagttggtgc / pdhA / CBI48967.1 / putative pyruvate dehydrogenase E1 component,alpha subunit	2.20572		6251 / ccttgccgtctcaacagcaacttctcgctcaact / HslU / CBI49127.1 / putative ATP-dependent protease ATP-bindingsubunit	0.494923
sepF	2.19794		leuS	0.496563
11240 / tgacaagtgtcgcacggcggtttttaagctcatc / sepF / CBI49062.1 / cell division protein SepF	2.19794		1506 / ttttcactccatgcaattgcagcatctaaaggtcccat / leuS / CBI49624.1 / leucyl-tRNA synthetase	0.496563
SAV1727/SATW20_17170	2.19685		SAV2510/SATW20_26290	0.496625
8206 / tgcgatgtgcgagaacctgttgggaagatacca / SATW20_17170 / CBI49593.1 / putative acyltransferase	2.19685		2192 / gcggttctctttgtcgaacgccaccactttgg / SATW20_26290 / CBI50493.1 / hypothetical protein	0.495113
SAV0691/SATW20_07660	2.19441		11535 / gcggttctctttgtcgaacgccaccactttgg / SATW20_26290 / CBI50493.1 / hypothetical protein	0.498137
11826 / tggaaatcctgtttgcccttcgcaccatgcat / SATW20_07660 / CBI48645.1 / putative DNA photolyase	2.19441		murD	0.49762
ugtP	2.18393		9130 / cgtcttcgacattgttcgcttcaatgaccgatttccct / murD / CBI49056.1 / UDP-N-acetylmuramoylalanine--D-glutamate ligase	0.49762
1363 / gggcattttcaagctcttgaccaggtgcaggattta / ugtP / CBI48893.1 / processive diacylglycerol glucosyltransferase	2.18393		SATW20_21630	0.49832
clpX	2.17679		8730 / ctttgaactccatcaacactatgtaattctgcgatagaaa / SATW20_21630 / CBI50031.1 / phage protein	0.49832
4285 / ggcttgcaaatcttctgggcgaatttgtgctaataatgct / clpX / CBI49542.1 / ATP-dependent Clp protease ATP-binding subunitClpX	2.17679		SAV0750/SATW20_08250	0.498688
pheT	2.1676		11587 / aattttcgtccaacacgtccagcaatttgtattaaagcct / SAV0750 / NP_371274.1 / comF operon protein 1	0.498688
11620 / acatgcctgggaatctcggaattggctggtaattaatgt / pheT / CBI49012.1 / putative phenylalanyl-tRNA synthetase betachain	2.1676		sasG	0.49872
SAV2117/SATW20_22550	2.16752		1562 / cttcgatcacttttcctgtgtctggattcttgattcctgg / sasG / / surface protein G (pseudogene)	0.49872
10086 / tgcaaacaatgcctgatgtggttcgaatctcgtaacc / SATW20_22550 / CBI50123.1 / conserved hypothetical protein	2.16752		arcC	0.499302
ssb	2.16643		9837 / cgccaccaccgcatgcaatgacaatatttttaccgtc / arcC / CBI50633.1 / carbamate kinase	0.499302
5901 / actcacacctgagggagtggttctgtattccggat / ssb / CBI48318.1 / putative single-strand DNA-binding protein	2.16643
SAV2478/SATW20_26050	2.16476
8850 / cgatctgttggattgtatgcggcagttatggctgtatcta / SATW20_26050 / CBI50470.1 / putative short chain dehydrogenase	2.16476
SAV0460/SATW20_05290	2.15836
9439 / agctcgaatatctgctggaatggatgcatgtgtcatcaa / SATW20_05290 / CBI48408.1 / putative Cys/Met metabolism PLP-dependentenzyme	2.15836
yycG	2.14919
10979 / acgtaactcatgtgatacattggcaacaaattcacgacgc / yycG / CBI47903.1 / transcriptional regulatory protein WalK	2.14919
SAV1288/SATW20_12820	2.14721
9857 / tgcttcagttgaggtatgtacgtttcaattgcgtctcgtc / SATW20_12820 / CBI49161.1 / putative phosphoesterase	2.14721
SAV1826/SATW20_18000	2.13409
5647 / attcgattgatgcgaaggaagtggtgagggtactagtatt / SATW20_18000 / / conserved hypothetical protein (pseudogene)	2.13409
SAV0181/SATW20_01910	2.12998
12503 / gggttcgttgcattacgttctggtgtgcgagg / SATW20_01910 / CBI48075.1 / putative membrane protein	2.19716
3167 / gggttcgttgcattacgttctggtgtgcgagg / SATW20_01910 / CBI48075.1 / putative membrane protein	2.06281
SAV1216/SATW20_12100	2.12613
5161 / ccaacaggtcgatctggttgcgttacgactgcaa / SATW20_12100 / CBI49089.1 / methionyl-tRNA formyltransferase	2.12613
SAV0749 /SATW20_08240	2.12005
5782 / caccagaacctaaatgtgctgcaacaactggacca / SAV0749 / NP_371273.1 / hypothetical protein	2.12005
SAV0945/SATW20_09450	2.11875
8464 / ggcgtaagtacagttcgtgaggcattgatcctttatgacg / SATW20_09450 / CBI48824.1 / hypothetical protein	2.11875
SAV1886/SATW20_18800	2.1184
10194 / gcagcttttgttaagtcaatatgtaggtcgccaattccat / SATW20_18800 / CBI49754.1 / putative membrane protein	2.1184
SAV0702/SATW20_07770	2.11448
8306 / tctgacattgcatcagtttgggcatcaggatttacacc / SATW20_07770 / CBI48656.1 / putative membrane protein	2.11448
SAV2255 /SATW20_23890	2.11416
7747 / agttaaagacggcatcgtcaggttggttcgaagtcatt / SAV2255 / NP_372779.1 / hypothetical protein	2.11416
SAV0587/SATW20_06560	2.10169
6590 / gtgacaagtgcatcgcgttcgtcctttggaact / SATW20_06560 / CBI48535.1 / conserved hypothetical protein	2.10169
SAV1918/SATW20_19130	2.09704
692 / cctaatgagtttttgaaatgtgcaagtgcccattcatgcc / SATW20_19130 / CBI49787.1 / isochorismatase family protein	2.09704
SAV2439/SATW20_25680	2.09507
3656 / acaaatgatgcagtacggtgtgtctctgttaattcgacaa / SATW20_25680 / CBI50433.1 / sodium/hydrogen exchanger family protein	2.09507
SAV1055/SATW20_10510	2.09367
12362 / caggtagggctaaaatataacatgcaccatctacaatagg / SATW20_10510 / CBI48930.1 / conserved hypothetical protein	2.09367
pmi	2.08834
8241 / aggaccatttggatgtgcagaaattgcccagca / pmi / CBI50643.1 / mannose-6-phosphate isomerase	2.08834
tarJ'	2.08658
10656 / tcattaggcagcggaacgatacgatcatgtgccat / tarJ' / CBI48138.1 / putative zinc-binding dehydrogenase	2.08658
mutL	2.08009
9669 / gaccatgtggacatgtaaatggatcttccgcttctcttaa / mutL / CBI49169.1 / DNA mismatch repair protein MutL	2.08009
femB	2.07714
9020 / aggtttagaattgggccgtccgttttgctcaattcac / femB / CBI49254.1 / putative methicillin resistance expressionfactor	2.08143
7874 / gcaaggtttagaattgggccgtccgttttgctcaatt / femB / NP_371899.1 / FemB protein	2.07285
SAV2414/SATW20_25440	2.07439
6324 / aaatggtgcataagtcccctcagtcccaacattaattgtc / SATW20_25440 / CBI50409.1 / extracellular solute-binding lipoprotein	2.07439
SAV2367/SATW20_24990	2.07293
3534 / aggtgatatgaaatgtggtccgcgacgatcgtca / SATW20_24990 / CBI50364.1 / hypothetical protein	2.07293
metG	2.06945
8043 / tgaagtggaccttgatacgctggtaattcgccatcaaa / metG / CBI48437.1 / putative methionyl-tRNA synthetase	2.06945
SAV1290/SATW20_12840	2.0586
8863 / tgagaaatcgccacatccggggcaccagtt / SATW20_12840 / CBI49163.1 / conserved hypothetical protein	2.0586
SAV0228/SATW20_02290	2.05856
4678 / gcaacggaatgatataaccacacttgagatatggcgcttc / SATW20_02290 / CBI48113.1 / putative membrane protein	2.05856
SAV2535/SATW20_26560	2.05249
9830 / gcaaatgataaagcaatttgaccgcccgcagagtcac / SATW20_26560 / CBI50520.1 / putative exported protein	2.05249
SAV2490/SATW20_26110	2.05246
8915 / aacggctggtatatccgctggggcccaatt / SATW20_26110 / CBI50476.1 / putative NUDIX hydrolase	2.05246
SAV2436/SATW20_25650	2.04981
9711 / tgtggattgttcggatgtgtcggccaatgtctca / SATW20_25650 / CBI50430.1 / hypothetical protein	2.04981
srrA	2.04435
7857 / cctcaaatttatacccaacgccccagactgtttgaatcat / srrA / CBI49368.1 / transcriptional regulatory protein SrrA	2.04435
SAV1101/SATW20_10960	2.02765
11459 / tgatgcacctatgacaacgtcggatgataccatcaagac / SATW20_10960 / CBI48975.1 / putative ABC transport system permease protein	2.02765
dnaA	2.02102
6515 / gcatgaatgacggtcgtatgatcacgcccaccaa / dnaA / CBA12169.1 / chromosomal replication initiator protein DnaA	2.02102
lipA	2.01912
4280 / gccattaatgtttctaacgcatcatagtccccgccca / lipA / CBI48804.1 / putative lipoic acid synthetase	2.01912
prs	2.00521
5176 / agcagtgattggctcacggctacgggcttt / prs / CBI48447.1 / ribose-phosphate pyrophosphokinase	2.00521
SAV2116/SATW20_22540	2.00501
11671 / tgtgtatatgaacaataagcggattgtcagatggacggcc / SATW20_22540 / CBI50122.1 / conserved hypothetical protein	2.00501

## Sheet: MO035
Genes upregulated in MO035	Positive Fold Change
fabI	3.92037
4204 / agcgtccgcgtaagtcttccatattagcaaatgcga / fabI enoyl-acyl-carrier-protein reductase (NADH)	3.69997
4394 / cacgtgaagtttcagaaaagcgtccgcgtaagtctt / fabI enoyl-acyl-carrier-protein reductase (NADH)	4.14078
ldh1	2.27308
4058 / cgtggcgcaacatcgaacgcttcgcttaacaataa / ldh1 L-lactate dehydrogenase 1	2.27308
adh1	2.24151
3039 / cctgcgcatgtaatagaagacgctgctgctggat / adhA alcohol dehydrogenase	2.46201
3976 / acagctttcgaacatccaagcgatagacacacggtc / adh1 alcohol dehydrogenase	2.15228
3453 / gctttcgaacatccaagcgatagacacacggtctcc / adh1 alcohol dehydrogenase	2.11024
xpt	2.12492
3473 / tgcagccatgattgcaggtgcgataccgga / xpt putative xanthine phosphoribosyltransferase	2.12492
SAV2480/SATW20_26070	2.12282
3718 / caaagtgatacaaacgctcagcatcaatgtaaggcataga / SATW20_26070 hypothetical protein	2.12282
ldh2	2.05359
2560 / gcttgtgaccaaactgcaagttcagtatcaccatgctca / ldh2 L-lactate dehydrogenase 2	2.05359
esxA	2.01306
2525 / gcccgtaagattgcgattttgctctgatttcctctgga / esxA virulence factor EsxA	2.01306

## Sheet: MO036
Genes upregulated in MO036	Positive Fold Change
isaA	2.38887
6104 / gctgatgaaccagtagcacctgcagtattaccattgct / isaA / CBI50554.1 / immunodominant antigen A	2.38887
gltT	2.23711
691 / tgttaataaaacaacgattgaagttcctggtactgccgcc / gltT / CBI50379.1 / putative proton/sodium-glutamate symportprotein	2.23711

## Sheet: MO052
Genes upregulated in MO052	Positive Fold Change		Genes downregulated in MO052	Negative Fold change
fabI	3.46762		SATW20_26360	0.296043
7603 / agcgtccgcgtaagtcttccatattagcaaatgcga / fabI / CBI48887.1 / enoyl-acyl-carrier-protein reductase (NADH)	2.97682		8772 / tataagcagatgtgaaagattcctgtggcgtaaaaatttc / SATW20_26360 / CBI50500.1 / putative membrane protein	0.296043
7945 / cacgtgaagtttcagaaaagcgtccgcgtaagtctt / fabI / CBI48887.1 / enoyl-acyl-carrier-protein reductase (NADH)	3.95843		SAV1037 /SATW20_10330	0.339377
SATW20_13160	2.21439		9067 / atcaatactgcgatggtaggtggtaaacctaaagagccta / SAV1037 / NP_371561.1 / hypothetical protein	0.339377
8556 / actcctttttaatatacggaactacatgaaaaccagtttt / SATW20_13160 / CBI49195.1 / hypothetical protein	2.21439		SAV0826/SATW20_08760	0.342319
SAV2519	2.04885		10609 / atcgaatttgttctaaggcagctgttgcgataagtgtttc / SATW20_08760 / CBI48755.1 / hypothetical protein	0.343324
10308 / gcgtcatcgttaggcactctaaaagacggtcttgtaatgg / SAV2519 / NP_373043.1 / glyoxylase	2.04885		1261 / atcgaatttgttctaaggcagctgttgcgataagtgtttc / SATW20_08760 / CBI48755.1 / hypothetical protein	0.341313
			trap	0.363763
			9453 / tatctgatgctgaaaattggaatagttgatgggtcgggtt / trap / CBI49703.1 / signal transduction protein TRAP	0.363763
			SAV2458/SATW20_25870	0.379758
			1388 / acgcctttaaggtctttgaaaatactttcagatttggcga / SATW20_25870 / CBI50452.1 / putative lipoprotein	0.379758
			sarA	0.392385
			7041 / gtcagcataagtgaccattgataacaactcaaagcaatca / sarA / CBI48572.1 / staphylococcal accessory regulator A	0.392385
			SAV1012/SATW20_10090	0.417286
			10431 / taggactatctataataccgagtattgctgcaggtgcaaa / SATW20_10090 / CBI48888.1 / putative membrane protein	0.352265
			1098 / taggactatctataataccgagtattgctgcaggtgcaaa / SATW20_10090 / CBI48888.1 / putative membrane protein	0.449799
			4495 / aaatgatgattggtgcaacaaacgcaacaattaagccgat / SATW20_10090 / CBI48888.1 / putative membrane protein	0.449794
			SAV0665/SATW20_07400	0.425207
			4793 / ccagcttgtggagaagtgtttgacgtattttgtgcatcac / SATW20_07400 / CBI48619.1 / putative exported protein	0.425207
			SAV2368/SATW20_25000	0.426668
			12525 / tgacgtgcaaccggcgcggcattttgtcca / SATW20_25000 / CBI50365.1 / putative lipoprotein	0.426668
			SAV1037/SATW20_10330	0.435836
			11264 / caacttcaccaattgacatcaatactgcgatggtaggtgg / SATW20_10330 / CBI48912.1 / putative membrane protein	0.423131
			1923 / caacttcaccaattgacatcaatactgcgatggtaggtgg / SATW20_10330 / CBI48912.1 / putative membrane protein	0.44854
			SAV1191 /SATW20_11850	0.449375
			11115 / agtcagtaatgtgtgctctaccaaaaccttggatggatat / SAV1191 / NP_371715.1 / hypothetical protein	0.449375
			SAV2385/SATW20_25150	0.455506
			12265 / ctgattggttgcacaacataagttacaccaggttcatctt / SATW20_25150 / CBI50380.1 / putative exported protein	0.455506
			SAV2084/SATW20_22230	0.457028
			7135 / ggctgaatactgatagggccaaacgtgtaccaacttttg / SATW20_22230 / CBI50091.1 / putative membrane protein	0.457028
			aldH	0.469481
			6069 / tgtactaaaatgtaatctggtgcaacacatgtttggccgg / SATW20_19150 / CBI49789.1 / putative aldehyde dehydrogenase	0.469481
			mprF	0.472211
			5071 / aaatgttcaaagacacggcctgcaagtcgttctctt / mprF / CBI49239.1 / putative membrane protein	0.472211
			SATW20_09550	0.472921
			3004 / tccttcagtatgattaggggtctcaacaaacgcaccg / SATW20_09550 / CBI48834.1 / putative S1 RNA binding domain	0.472921
			SAV1706/SATW20_16970	0.472937
			12074 / gggatagtcgcacgttttgctactttgtggctgac / SATW20_16970 / CBI49573.1 / putative universal stress protein	0.472937
			SAV0727/SATW20_08020	0.474904
			9385 / actgctgcaatcaagaatccgccgtggaagtttttaac / SATW20_08020 / CBI48681.1 / putative proton-dependent oligopeptide transportprotein	0.474904
			SAV2350/SATW20_24810	0.479465
			9935 / caacaatctccaatggaacggtgatggttgtagtgcatt / SATW20_24810 / CBI50346.1 / hypothetical protein	0.479465
			SAV0972/SATW20_09720	0.482308
			12248 / accaagtgcaatcttagcgtaacgtgacatcatatctttt / SATW20_09720 / CBI48851.1 / conserved hypothetical protein	0.482308

## Sheet: QBR1889
Genes upregulated in QBR1889	Positive Fold Changes		Genes donwregulated in QBR1889	Negative Fold Change
SAV2210	72.811		SATW20_02410	0.00875606
9100 / ttaccatcaaaatttttctgctgatgtaatccgttactct / SAV2210 / NP_372734.1 / hypothetical protein	72.811		11429 / tgcaaagacggtgtaaccggcaagtgtttgaatca / SATW20_02410 / CBI48125.1 / putative membrane protein	0.00959929
thyA	69.3077		2081 / tgcaaagacggtgtaaccggcaagtgtttgaatca / SATW20_02410 / CBI48125.1 / putative membrane protein	0.00791283
12197 / tgatgcccaaatttggaaattgtcccggtatgtgtgc / SAP014A_031 / ADA61338.1 / Thymidylate synthase	8.8677		glcA	0.0202937
164 / ttggttaaatcgaaacgcaattgatgcccaaatttggaaa / SAP068A_052 / ACZ68687.1 / Thymidylate synthase	165.723		10080 / taggtagtataccgagtaagaagtagtcgatgaaaccacc / glcA / CBI48083.1 / glucose-specific PTS transporter protein,IIABCcomponent	0.0168114
196 / tgatgcccaaatttggaaattgtcccggtatgtgtgc / SAP068A_052 / ACZ68687.1 / Thymidylate synthase	9.5689		732 / taggtagtataccgagtaagaagtagtcgatgaaaccacc / glcA / CBI48083.1 / glucose-specific PTS transporter protein,IIABCcomponent	0.0237761
2849 / tgatgcccaaatttggaaattgtcccggtatgtgtgc / SAP014A_031 / ADA61338.1 / Thymidylate synthase	8.68054		fda	0.0231435
3664 / agggtcttgctgggaacgatgtccaaaatctgtcat / SAP080A_046 / ADA62169.1 / Thymidylate synthase	37.353		4829 / acaacgtttggatgctcagctaagtctttgtataagttag / fda / CBI50608.1 / fructose-bisphosphate aldolase class I	0.0248013
3888 / ttggttaaatcgaaacgcaattgatgcccaaatttggaaa / SAP014A_031 / ADA61338.1 / Thymidylate synthase	221.81		6896 / gcgcgtgagaagcttgcgataagttcagcgtta / fda / CBI50608.1 / fructose-bisphosphate aldolase class I	0.0214858
4906 / tgatgcccaaatttggaaattgtcccggtatgtgtgc / thyA / NP_877984.1 / thymidylate synthase	12.3063		isaB	0.0918388
598 / ttggttaaatcgaaacgcaattgatgcccaaatttggaaa / thyA / NP_877984.1 / thymidylate synthase	127.345		4657 / ttatttactcgttttgtatggcgtatgtccca / isaB / CBI50639.1 / immunodominant antigen B	0.0918388
9499 / ttggttaaatcgaaacgcaattgatgcccaaatttggaaa / SAP068A_052 / ACZ68687.1 / Thymidylate synthase	75.9578		SATW20_02060	0.0974581
9533 / tgatgcccaaatttggaaattgtcccggtatgtgtgc / SAP068A_052 / ACZ68687.1 / Thymidylate synthase	13.8474		3709 / catactctgtgaaatcattataagttggcacatccatatg / SATW20_02060 / CBI48090.1 / hypothetical protein	0.0974581
9946 / ttggttaaatcgaaacgcaattgatgcccaaatttggaaa / thyA / NP_877984.1 / thymidylate synthase	80.9246		SATW20_28340	0.105219
scn	64.6527		9235 / tagttatcttttgtgatagctaacttttctggcgttccat / SATW20_28340 / CBI50697.1 / putative N-acetyltransferase	0.105219
6179 / tggtgatgctaaaacgattgctaaagttcccgcaagt / scn / CBI49810.1 / staphylococcal complement inhibitor SCIN	64.6527		cidC	0.121673
SAV2458/SATW20_25870	37.6518		12117 / gttatttacaccaaggtttaagtatcgagttgaccaaact / cidC / CBI50524.1 / thiamine pyrophosphate enzyme	0.075992
7087 / tgatgactgtggtcgtgatgtgaacaaggatttctagcat / SaurJH1_2816 / YP_001312309.1 / hypothetical protein	37.6518		2769 / gttatttacaccaaggtttaagtatcgagttgaccaaact / cidC / CBI50524.1 / thiamine pyrophosphate enzyme	0.167353
SAV1947	22.4398		capG	0.14446
5682 / ctagacctatcaatgcaataaggaataaaccaaactgcaa / SAV1947 / NP_372471.1 / hypothetical protein	22.4398		10084 / ggtctttctgtggaagttcgaataaggacaccagggaac / capG / CBI48050.1 / capsular polysaccharide synthesis enzyme	0.130798
DegV family	21.8673		736 / ggtctttctgtggaagttcgaataaggacaccagggaac / capG / CBI48050.1 / capsular polysaccharide synthesis enzyme	0.158122
11643 / tcagtgtaagatttcccgtcgattgtcaggcttaatggt / VRA0003 / NP_877982.1 / hypothetical protein	19.137		SAV0801	0.17092
2295 / tcagtgtaagatttcccgtcgattgtcaggcttaatggt / VRA0003 / NP_877982.1 / hypothetical protein	16.7844		11172 / attggcgaatatattagctctacttttagccctgtctatt / SAV0801 / NP_371325.1 / hypothetical protein	0.0298701
5979 / tcagtgtaagatttcccgtcgattgtcaggcttaatggt / SAP017A_031 / ADA61486.1 / Hypothetical protein DUF194, DegV family	20.6614		5619 / ttataatcatacaatctttcttcatgcgcacacacgttac / SAV0801 / NP_371325.1 / hypothetical protein	0.31197
6620 / tcagtgtaagatttcccgtcgattgtcaggcttaatggt / SAP068A_054 / ACZ68689.1 / Hypothetical protein DUF194, DegV family	23.6291		SAV0668/SATW20_01020	0.171631
6770 / tcagtgtaagatttcccgtcgattgtcaggcttaatggt / SAP080A_048 / ADA62171.1 / Hypothetical protein DUF194, DegV family	22.1499		9658 / ttttcatcttggaagtaagggaagtctgaccccatcataa / SATW20_01020 / CBI47986.1 / putative hydratase	0.171631
8724 / tcagtgtaagatttcccgtcgattgtcaggcttaatggt / SAP014A_033 / ADA61340.1 / Hypothetical protein DUF194, DegV family	28.8422		tdcB	0.196133
SAV0239	17.2823		501 / tgacacctgaaactctagttaagtcaacattcccgcctg / tdcB / CBI49316.1 / putative threonine dehydratase	0.170251
5911 / tgcaaagaccgtgtacccggctatggtttgtatca / SAV0239 / NP_370763.1 / hypothetical protein	17.2823		9849 / tgacacctgaaactctagttaagtcaacattcccgcctg / tdcB / CBI49316.1 / putative threonine dehydratase	0.222015
glcA	17.0744		SAV1927/SATW20_19210	0.22392
4104 / aggtagtacgccaagtaaaacgtagtcgatgaaaccacc / glcA / NP_370713.1 / PTS enzyme II	17.0744		7778 / atgcctaggtagcgcatcaagtgctgtttctaattcattt / SATW20_19210 / CBI49795.1 / putative membrane protein	0.22392
ermC	15.3847		SATW20_28430	0.224342
11748 / caagggtaaaatgcccttttcctgagccgatttcaaaga / ermC / YP_492693.1 / rRNA adenine N-6-methyltransferase (macrolide-lincosamide-streptogramin B resistance protein)	16.9611		11887 / ttgcaccaacaaatgctatgaaagaaagtacacctgtttt / SATW20_28430 / CBI50706.1 / putative membrane protein	0.224342
12228 / TTAGCAAACCCGTATTCCACGATTAAATAACTCTCATCAG / ermC / CAA70208.1 / adenine methylase	3.34133		pyrAA	0.295372
12430 / caagggtaaaatgcccttttcctgagccgatttcaaaga / pKH20_p2 / YP_001901404.1 / ErmC	15.2402		8701 / acgcgtaatacttcttgtatcaacacctgcaatccctgg / pyrAA / CBI49075.1 / putative carbamoyl-phosphate synthase,pyrimidine-specific, small chain	0.295372
2400 / caagggtaaaatgcccttttcctgagccgatttcaaaga / ermC / YP_492693.1 / rRNA adenine N-6-methyltransferase (macrolide-lincosamide-streptogramin B resistance protein)	15.8194		sarX	0.339746
2880 / TTAGCAAACCCGTATTCCACGATTAAATAACTCTCATCAG / ermC / CAA70208.1 / adenine methylase	3.38688		11834 / tcatctttgcaatgcttcatcgttaaatctaagactgcta / sarX / CBI48622.1 / HTH-type transcriptional regulator SarX	0.339746
3098 / caagggtaaaatgcccttttcctgagccgatttcaaaga / pKH20_p2 / YP_001901404.1 / ErmC	16.7054		SAV1933/SATW20_19270	0.360445
4258 / caagggtaaaatgcccttttcctgagccgatttcaaaga / pKH19_p2 / YP_001901402.1 / ErmC	17.091		9490 / gctcatttctagctaagggatcaagacctgaagtaggctc / SATW20_19270 / CBI49801.1 / putative ABC transporter ATP-binding protein	0.360445
4361 / caagggtaaaatggccttttcctgagccgatttcaaaga / SAP085B_004 / ADA79936.1 / rRNA adenine N-6-methyltransferase (Macrolide-lincosamide-streptogramin B resistance protein) (Erythromycin resistance protein)	9.00138		SAV2515	0.37554
6105 / AAAGTAATGCCAATGAGCGTTTTGTATTTAATAATCTTT / ermC / CAB46341.1 / adenine methylase	40.9158		3075 / ttataatcatacaatctttcttcatgcgcacacacgttac / SAV2515 / NP_373039.1 / transmembrane protein smpB	0.37554
SAP028A_045	13.5539		SAV2643/SATW20_27810	0.44587
6645 / aataacttctgacaaatggcgtagtgtttttctctcgttt / SAP028A_045 / ACZ58696.1 / hypothetical protein	13.5539		3910 / agaatacttgtcgtgtcgttaacactggctctaagctctt / SATW20_27810 / CBI50644.1 / putative membrane protein	0.44587
transposon cluster 6	13.4942
10153 / ttcgatgtacaatggcagtcaggtttaagtttaaaagctt / tnpB / ADA62190.1 / putative transposase TnpB	15.4612
10290 / ttcgatgtacaatggcagtcaggtttaagtttaaaagctt / SAP017A_032 / ADA61487.1 / putative transposase TnpB	11.8458
11867 / ttcgatgtacaatggcagtcaggtttaagtttaaaagctt / SAP069A_023 / ACZ68713.1 / transposase	10.8034
2519 / ttcgatgtacaatggcagtcaggtttaagtttaaaagctt / SAP069A_023 / ACZ68713.1 / transposase	10.8267
3430 / ttcgatgtacaatggcagtcaggtttaagtttaaaagctt / tnpB / ADA62172.1 / putative transposase TnpB	11.7165
3912 / ttcgatgtacaatggcagtcaggtttaagtttaaaagctt / tnpB / ADA61341.1 / putative transposase TnpB	9.26065
5448 / ttcgatgtacaatggcagtcaggtttaagtttaaaagctt / SAP052A_015 / ADA62015.1 / IS431 transposase	14.9239
5533 / ttcgatgtacaatggcagtcaggtttaagtttaaaagctt / SAUSA300_pUSA030005 / YP_492691.1 / transposase	15.0473
5544 / ttcgatgtacaatggcagtcaggtttaagtttaaaagctt / tnpA / NP_863616.1 / putative transposase TnpA	19.139
5930 / ttcgatgtacaatggcagtcaggtttaagtttaaaagctt / SAP014A_044 / ADA61351.1 / transposase	12.5416
6623 / ttcgatgtacaatggcagtcaggtttaagtttaaaagctt / USA300HOU_pUSA300HOUMR0016 / YP_001569061.1 / IS257 transposase	9.99029
7433 / ttcgatgtacaatggcagtcaggtttaagtttaaaagctt / SAP052A_009 / ADA62009.1 / IS431 transposase	15.1108
7551 / ttcgatgtacaatggcagtcaggtttaagtttaaaagctt / SAP014A_030 / ADA61337.1 / transposase	11.337
805 / ttcgatgtacaatggcagtcaggtttaagtttaaaagctt / tnpB / ADA62190.1 / putative transposase TnpB	10.7349
8379 / ttcgatgtacaatggcagtcaggtttaagtttaaaagctt / SAP034A_022 / ACZ58868.1 / putative transposase TnpB	18.664
952 / ttcgatgtacaatggcagtcaggtttaagtttaaaagctt / SAP017A_032 / ADA61487.1 / putative transposase TnpB	18.5049
transposon cluster 3	13.4409
4782 / ctttaatatgacggtgatcttgctcaatgaggttattcag / SAP082A_049 / ADA62221.1 / probable transposase (IS257)	13.4409
SATW20_23870	11.1906
12525 / tgacgtgcaaccggcgcggcattttgtcca / SATW20_25000 / CBI50365.1 / putative lipoprotein	11.1906
artA	11.1081
10042 / ccagcttgtgaaacgttatcgaaatctttttcttgtgcgt / artA / ACZ68712.1 / putative regulator of transfer genes ArtA	7.42647
10246 / ccagcttgtgaaacgttatcgaaatctttttcttgtgcgt / artA / ACZ68685.1 / putative regulator of transfer genes ArtA	11.7536
10335 / ccagcttgtgaaacgttatcgaaatctttttcttgtgcgt / SAUSA300_pUSA030009 / YP_492695.1 / putative regulator of transfer genes ArtA	10.8792
190 / ccagcttgtgaaacgttatcgaaatctttttcttgtgcgt / artA / ADA62186.1 / putative regulator of transfer genes ArtA	9.72752
3780 / ccagcttgtgaaacgttatcgaaatctttttcttgtgcgt / artA / ADA61352.1 / putative regulator of transfer genes ArtA	18.6028
4880 / ccagcttgtgaaacgttatcgaaatctttttcttgtgcgt / artA / NP_877986.1 / regulator of transfer gene ArtA	10.5371
5565 / ccagcttgtgaaacgttatcgaaatctttttcttgtgcgt / artA / ADA62101.1 / putative regulator of transfer genes ArtA	10.4269
6321 / ccagcttgtgaaacgttatcgaaatctttttcttgtgcgt / artA / YP_003347972.1 / putative transfer genes regulator ArtA	12.2138
6811 / ccagcttgtgaaacgttatcgaaatctttttcttgtgcgt / trsN / YP_001653087.1 / TrsN	8.04076
694 / ccagcttgtgaaacgttatcgaaatctttttcttgtgcgt / artA / ACZ68712.1 / putative regulator of transfer genes ArtA	10.0651
7335 / ccagcttgtgaaacgttatcgaaatctttttcttgtgcgt / artA / ADA62128.1 / putative regulator of transfer genes ArtA	12.0822
8918 / ccagcttgtgaaacgttatcgaaatctttttcttgtgcgt / artA / NP_863623.1 / putative regulator of transfer genes ArtA	13.3576
913 / ccagcttgtgaaacgttatcgaaatctttttcttgtgcgt / artA / ACZ68685.1 / putative regulator of transfer genes ArtA	11.3816
9527 / ccagcttgtgaaacgttatcgaaatctttttcttgtgcgt / artA / ADA62186.1 / putative regulator of transfer genes ArtA	9.0279
997 / ccagcttgtgaaacgttatcgaaatctttttcttgtgcgt / SAUSA300_pUSA030009 / YP_492695.1 / putative regulator of transfer genes ArtA	11.0994
trap	10.6142
130 / tatctgatgctgaaaattggaatagttgatgggtcgggtt / trap / CBI49703.1 / signal transduction protein TRAP	10.4597
9453 / tatctgatgctgaaaattggaatagttgatgggtcgggtt / trap / CBI49703.1 / signal transduction protein TRAP	10.7686
transposon cluster 1	10.614
10239 / aatatgacggtgatcttgctcaatgaggttattcagatat / SAP099A_024 / ADA80066.1 / Transposase for insertion sequence-like element IS431mec	9.52891
11257 / aatatgacggtgatcttgctcaatgaggttattcagatat / SAP013A_011 / ADA61286.1 / Transposase for insertion sequence-like element IS431mec	8.08959
11532 / aatatgacggtgatcttgctcaatgaggttattcagatat / tnp / BAA86652.1 / transposase	10.528
1916 / aatatgacggtgatcttgctcaatgaggttattcagatat / SAP013A_011 / ADA61286.1 / Transposase for insertion sequence-like element IS431mec	11.8548
2189 / aatatgacggtgatcttgctcaatgaggttattcagatat / tnp / BAA86652.1 / transposase	11.1781
5949 / aatatgacggtgatcttgctcaatgaggttattcagatat / SAP096A_005 / ADA79988.1 / Transposase for insertion sequence-like element IS431mec	12.9966
6821 / aatatgacggtgatcttgctcaatgaggttattcagatat / SATW20_00690 / CBI47952.1 / IS431 transposase	9.52276
8282 / aatatgacggtgatcttgctcaatgaggttattcagatat / HUNSC491_pPR9_p01 / YP_003347949.1 / IS257-like transposase	11.3859
901 / aatatgacggtgatcttgctcaatgaggttattcagatat / SAP099A_024 / ADA80066.1 / Transposase for insertion sequence-like element IS431mec	10.4412
APH(3')III	10.5928
3482 / gccgtgggaaaagacaagttcctcttcgggcttt / SAP027A_028 / ADA61725.1 / Aminoglycoside 3'-phosphotransferase (Kanamycin kinase, type III) (Neomycin-kanamycin phosphotransferase type III) (APH(3')III)	10.1007
353 / gccgtgggaaaagacaagttcctcttcgggcttt / USA300HOU_pUSA300HOUMR0018 / YP_001569062.1 / 3',5' aminoglycoside phosphotransferase	7.83404
7709 / gccgtgggaaaagacaagttcctcttcgggcttt / SAP052A_006 / ADA62006.1 / Aminoglycoside 3'-phosphotransferase (Kanamycin kinase, type III) (Neomycin-kanamycin phosphotransferase type III) (APH(3')III)	14.321
9701 / gccgtgggaaaagacaagttcctcttcgggcttt / USA300HOU_pUSA300HOUMR0018 / YP_001569062.1 / 3',5' aminoglycoside phosphotransferase	10.1153
SAV0240 /SATW20_02420	10.5876
9275 / gatgtattggcctggtgtaaattcactaaagtcatattct / SAV0240 / NP_370764.1 / flavohemoprotein	10.5876
drfA	10.4879
10904 / acctggtcaatcattgcttcgtataacgtttgtcctccaa / SAP017A_030 / ADA61485.1 / Dihydrofolate reductase	10.1368
1556 / acctggtcaatcattgcttcgtataacgtttgtcctccaa / SAP017A_030 / ADA61485.1 / Dihydrofolate reductase	9.00802
3951 / acctggtcaatcattgcttcgtataacgtttgtcctccaa / SAP080A_047 / ADA62170.1 / Dihydrofolate reductase	10.4302
4577 / acctggtcaatcattgcttcgtataacgtttgtcctccaa / SAP014A_032 / ADA61339.1 / Dihydrofolate reductase	9.30178
4851 / acctggtcaatcattgcttcgtataacgtttgtcctccaa / SAP068A_053 / ACZ68688.1 / Dihydrofolate reductase	13.5629
SAV2404/SATW20_25340	10.2298
2420 / cggacgattgaacatctcttctggagccccttgtt / SATW20_25420 / CBI50407.1 / ABC transporter ATP-binding protein	10.2298
dfrA	9.11717
3682 / acctggtcaatcattgcttcgtataacgtttgtcctccaa / dfrA / NP_877983.1 / trimethoprim resistant dihydrofolate reductase	9.11717
qacC	8.83907
10007 / acggttgttaagactaaacctagtcccgcccaagt / qacC / YP_534903.1 / multi-drug efflux pump	9.66175
11803 / acggttgttaagactaaacctagtcccgcccaagt / qacC / NP_878005.1 / quaternary ammonium compound-resistance protein QacC	9.28201
22 / acggttgttaagactaaacctagtcccgcccaagt / SAP069A_049 / ACZ68739.1 / multidrug efflux protein	5.87034
2455 / acggttgttaagactaaacctagtcccgcccaagt / qacC / NP_878005.1 / quaternary ammonium compound-resistance protein QacC	8.97335
4620 / acggttgttaagactaaacctagtcccgcccaagt / SAP079A_049 / ADA62119.1 / multidrug efflux protein	10.2083
6457 / acggttgttaagactaaacctagtcccgcccaagt / SAP082A_046 / ADA62218.1 / multidrug efflux protein	7.78553
659 / acggttgttaagactaaacctagtcccgcccaagt / qacC / YP_534903.1 / multi-drug efflux pump	7.55492
7170 / acggttgttaagactaaacctagtcccgcccaagt / SAP035A_001 / ACZ58878.1 / multidrug efflux protein	11.0746
7403 / acggttgttaagactaaacctagtcccgcccaagt / smr / NP_863640.1 / multidrug resistance efflux protein Smr	9.96226
9345 / acggttgttaagactaaacctagtcccgcccaagt / SAP069A_049 / ACZ68739.1 / multidrug efflux protein	8.01762
SAV2209	8.60712
7505 / taaaagatgatattagctatatatggactggttggtgcac / SAV2209 / NP_372733.1 / hypothetical protein	8.60712
xpt	7.76204
6258 / tgcagccatgattgcaggtgcgataccgga / xpt / CBI48338.1 / putative xanthine phosphoribosyltransferase	7.76204
Acetyltransferase, GNAT family	7.63709
11665 / ctaatttttcatatacatggcaagctctaggattaccttt / SaurJH9_2760 / YP_001220638.1 / GCN5-related N-acetyltransferase	5.66828
2317 / ctaatttttcatatacatggcaagctctaggattaccttt / SaurJH9_2760 / YP_001220638.1 / GCN5-related N-acetyltransferase	6.0153
3701 / ctaatttttcatatacatggcaagctctaggattaccttt / SAP017A_024 / ADA61479.1 / Acetyltransferase, GNAT family	5.57547
4540 / ctaatttttcatatacatggcaagctctaggattaccttt / SAP080A_027 / ADA62150.1 / Acetyltransferase, GNAT family	12.6258
5258 / ctaatttttcatatacatggcaagctctaggattaccttt / SAP068A_033 / ACZ68668.1 / Acetyltransferase, GNAT family	5.91266
6005 / ctaatttttcatatacatggcaagctctaggattaccttt / SAVP027 / NP_115316.1 / acetyltransferase (GNAT) family protein, hypothetical protein	12.6968
7420 / ctaatttttcatatacatggcaagctctaggattaccttt / SAP014A_005 / ADA61312.1 / Acetyltransferase, GNAT family	11.2662
796 / ctaatttttcatatacatggcaagctctaggattaccttt / SAP069A_003 / ACZ68693.1 / Acetyltransferase, GNAT family	4.01014
9923 / ctaatttttcatatacatggcaagctctaggattaccttt / SAP082A_038 / ADA62210.1 / Acetyltransferase, GNAT family	4.9632
transposon cluster 4	7.08967
8841 / ggcatattcttgaacccaacggtagatcgttgaatgatga / SAP052A_001 / ADA62001.1 / transposase	7.08967
SATW20_05330	6.9526
11485 / gcgttacttgagctagcagtacctgatacttttaattttt / SATW20_05330 / CBI48412.1 / putative exported protein	7.39039
2140 / gcgttacttgagctagcagtacctgatacttttaattttt / SATW20_05330 / CBI48412.1 / putative exported protein	6.51481
SAV2412/SATW20_25420	6.91957
11768 / cggacgattgaacatctcttctggagccccttgtt / SATW20_25420 / CBI50407.1 / ABC transporter ATP-binding protein	9.89979
5788 / gaattgaatatttgaccaaaccttctagcataggtccgaa / SATW20_25430 / CBI50408.1 / transport system membrane protein	3.93936
SAV2403/SATW20_25330	6.71935
3844 / cattttgacgttactgaaatagaagatagtagtgttgtga / SATW20_25340 / CBI50399.1 / putative membrane protein	6.71935
SAV2253/SATW20_23870	6.22228
6158 / acgcttcaaatgcagcaccgaacgttggttca / SAV2253 / NP_372777.1 / xanthine/uracil permease family protein	6.22228
SAV2413/SATW20_25430	6.18392
3306 / accaataatagcagccactacaggtgccaatgtccatt / SAV2413 / NP_372937.1 / ABC transporter permease	6.18392
SAV1914/SATW20_19090	6.04373
4804 / ataaataacgtaactgtagtcataggcgtccatacataat / SATW20_19350 / CBI49809.1 / phage protein	6.04373
purK	5.67175
4457 / ttactgaaatgaacgggacaactttggtaccagcactttt / purK / CBI48940.1 / putative phosphoribosylaminoimidazolecarboxylase ATPase subunit	5.67175
SAV0944/SATW20_09440	5.64468
1959 / acctcgatgaataatttcagctgtcgcagtaacacgacc / SATW20_09440 / CBI48823.1 / thioesterase superfamily protein	2.83285
8146 / cctgctaaagtaccagtaatcgttgaattttgacctgacg / SATW20_11000 / CBI48979.1 / putative manganese transport protein	8.45651
SAV2147/SATW20_22850	5.5638
11117 / tgcaaccgtatcgaatgccgtcttttcaacagct / SATW20_23220 / CBI50188.1 / putative membrane protein	5.5638
SAV2368/SATW20_25000	5.53075
3201 / tgacgtgcaaccggcgcggcattttgtcca / SATW20_25000 / CBI50365.1 / putative lipoprotein	8.49698
4779 / cgtgcaaccggcgcggcattttgtccataat / SAV2368 / NP_372892.1 / hypothetical protein	5.12384
7914 / aattccatagtatgtatctttctttccgccagtcatcatc / SATW20_25130 / CBI50378.1 / putative exported protein	2.97144
fruA	5.36641
3748 / cggcagctgcaaatggaatcgcaccttctgtaa / fruA / CBI48654.1 / PTS transport system, fructose-specific IIABCcomponent	5.81377
6785 / cggcagctgcaaatggaatcgcaccttctgtaat / fruA / NP_371224.1 / fructose specific permease	4.91904
SAV0305 /SATW20_03100	5.34114
5341 / actgttgtaaacgacgtgttcataacccataaaggcgaat / SAV0305 / NP_370829.1 / formate-nitrite transporter	5.34114
SAP068A_025	5.30116
11225 / cctaacggttgatcagacccagtagcatcgtgttttgtac / SAP068A_025 / ACZ68660.1 / 6-phospho-3-hexuloisomerase	5.64789
1877 / cctaacggttgatcagacccagtagcatcgtgttttgtac / SAP068A_025 / ACZ68660.1 / 6-phospho-3-hexuloisomerase	4.95443
SAV0663/SATW20_07380	5.04932
6643 / tctaggtaagttttgttgattagtcggcgcaaatgcagtt / SATW20_09110 / CBI48790.1 / pathogenicity island protein	5.04932
SAV2032/SATW20_20150	4.98061
5083 / acgataatcattgctatagatacaagaccgatcagaacgc / SATW20_22850 / CBI50153.1 / putative membrane protein	4.98061
fabI	4.89756
7603 / agcgtccgcgtaagtcttccatattagcaaatgcga / fabI / CBI48887.1 / enoyl-acyl-carrier-protein reductase (NADH)	2.39962
7945 / cacgtgaagtttcagaaaagcgtccgcgtaagtctt / fabI / CBI48887.1 / enoyl-acyl-carrier-protein reductase (NADH)	7.3955
SAV0663	4.77182
8117 / aattcaatagcagcacgatccagattgaaaaccatctctt / SATW20_07380 / CBI48617.1 / conserved hypothetical protein	4.77182
murA1	4.74613
9722 / ttgtgattgcatatcagtcgggaatccaggatgtggta / murA1 / CBI50106.1 / putative UDP-N-acetylglucosamine1-carboxyvinyltransferase	4.74613
murA2	4.54166
374 / ttgtgattgcatatcagtcgggaatccaggatgtggta / murA1 / CBI50106.1 / putative UDP-N-acetylglucosamine1-carboxyvinyltransferase	4.54166
bacA	4.51327
7486 / ccccagttgaaattgttgagcctgaacggctgaa / bacA / CBI48637.1 / putative undecaprenol kinase	4.27224
8350 / tgctgctgcaaagacggatcctaattggatgacga / bacA / CBI48637.1 / putative undecaprenol kinase	4.75431
mprF	4.47274
5071 / aaatgttcaaagacacggcctgcaagtcgttctctt / mprF / CBI49239.1 / putative membrane protein	4.47274
uppP	4.45353
366 / accccagttgaaattgttgagcctgaacggctg / uppP / NP_371207.1 / UDP pyrophosphate phosphatase	4.11902
9714 / accccagttgaaattgttgagcctgaacggctg / uppP / NP_371207.1 / UDP pyrophosphate phosphatase	4.78803
SAV2184/SATW20_23220	4.21704
1769 / tgcaaccgtatcgaatgccgtcttttcaacagct / SATW20_23220 / CBI50188.1 / putative membrane protein	4.13319
4147 / acgcttcaaatgcagcaccgaacgttggttcaa / SATW20_23870 / CBI50252.1 / xanthine/uracil permeases family protein	4.30088
rep cluster 3	3.96304
10023 / cttctcataatagttgagtgcatttcttcaagttcagcaa / rep / NP_863615.1 / putative replication initiation protein Rep	3.93946
12138 / cttctcataatagttgagtgcatttcttcaagttcagcaa / SAP080A_044 / ADA62167.1 / replication initiator protein	4.30171
12206 / cttctcataatagttgagtgcatttcttcaagttcagcaa / SAP014A_024 / ADA61331.1 / replication initiator protein	4.07883
2790 / cttctcataatagttgagtgcatttcttcaagttcagcaa / SAP080A_044 / ADA62167.1 / replication initiator protein	3.54814
2858 / cttctcataatagttgagtgcatttcttcaagttcagcaa / SAP014A_024 / ADA61331.1 / replication initiator protein	3.33707
3475 / cttctcataatagttgagtgcatttcttcaagttcagcaa / SAP079A_026 / ADA62096.1 / replication initiator protein	3.83515
5162 / cttctcataatagttgagtgcatttcttcaagttcagcaa / repA / YP_492687.1 / replication initiator protein	3.86013
5521 / cttctcataatagttgagtgcatttcttcaagttcagcaa / SAP082A_019 / ADA62191.1 / replication initiator protein	3.4011
6012 / cttctcataatagttgagtgcatttcttcaagttcagcaa / SAP068A_001 / ACZ68636.1 / replication initiator protein	4.45602
7552 / cttctcataatagttgagtgcatttcttcaagttcagcaa / SAP069A_027 / ACZ68717.1 / replication initiator protein	4.71384
8821 / cttctcataatagttgagtgcatttcttcaagttcagcaa / repA / NP_877980.1 / replication initiator protein	4.12198
SAV2383/SATW20_25130	3.66335
3406 / cgacaccacaagctatgaagaatgcctttgttaagccg / SATW20_25330 / CBI50398.1 / putative nitrite transporter	3.66335
SAV1397/SATW20_09110	3.6414
11300 / acctcgatgaataatttcagctgtcgcagtaacacgacc / SATW20_09440 / CBI48823.1 / thioesterase superfamily protein	3.6414
rep cluster 1	3.56395
143 / ttactgtttgtagacttgttcctgtagcttttgctatttc / SAUSA300_pUSA030006 / YP_492692.1 / replication and maintenance protein	3.87318
5216 / ttactgtttgtagacttgttcctgtagcttttgctatttc / pKH20_p1 / YP_001901403.1 / rep protein	3.45525
7007 / ttactgtttgtagacttgttcctgtagcttttgctatttc / pKH19_p1 / YP_001901401.1 / rep protein	3.71591
9474 / ttactgtttgtagacttgttcctgtagcttttgctatttc / SAUSA300_pUSA030006 / YP_492692.1 / replication and maintenance protein	3.21148
SATW20_19350	3.31467
7084 / cccaggttgatcgggatctggtgacgggttag / SATW20_20150 / CBI49888.1 / membrane anchored protein	3.31467
SAP079A_020	3.31163
2041 / tatttttcaactcatggcgctgtttactgtgattcttacc / SAP079A_020 / ADA62090.1 / oriT nickase	3.31163
rep cluster 2	3.30534
7500 / ttctgattcaacaggtacaatcacataatcacttgcaaca / SAP028A_040 / ACZ58691.1 / putative plasmid replication protein	3.30534
SAV1853/SATW20_18470	3.29201
11941 / tcttttaaatcttcaaaatccgttaccatactgttttctt / SATW20_18470 / CBI49721.1 / putative membrane protein	2.71823
7384 / ccgttaaagggtgcagttggatatacaatgccaccga / SATW20_19090 / CBI49783.1 / putative oxygenase	3.86578
SaurJH9_2736	3.23799
10774 / acgacattgtttagctgcttctacagggtcatcagcatt / SaurJH9_2736 / YP_001220616.1 / orotidine 5'-phosphate decarboxylase	2.98148
1426 / acgacattgtttagctgcttctacagggtcatcagcatt / SaurJH9_2736 / YP_001220616.1 / orotidine 5'-phosphate decarboxylase	3.49451
hlb	3.20024
11634 / aagtagaatcaacatgctaatgccccataaacaacccttt / hlb / CBI49807.1 / phage protein	3.41612
2286 / aagtagaatcaacatgctaatgccccataaacaacccttt / hlb / CBI49807.1 / phage protein	2.98437
SAV2485 /SATW20_26080	2.98482
11917 / ctagttctttagaacctacggatgagccttttaaatcgcc / SAV2485 / NP_373009.1 / hypothetical protein	2.98482
SAV1573/SATW20_15690	2.94267
1516 / gcagcagcacgttcgaaaggaagatcaatgtcagc / SATW20_15690 / CBI49447.1 / putative exported protein	2.82081
2593 / tcttttaaatcttcaaaatccgttaccatactgttttctt / SATW20_18470 / CBI49721.1 / putative membrane protein	3.06452
ORF No. CE030	2.94198
9217 / tcatagccatgaccgtgttgagagcctggattatcattt / ORF No. CE030 / BAA94339.1 / hypothetical protein	2.94198
argS	2.76849
6694 / gagcagccaagtcttgaatatagttagtaattctatgtgc / argS / NP_371131.1 / arginyl-tRNA synthetase	2.76849
SAV1105/SATW20_11000	2.75408
10864 / gcagcagcacgttcgaaaggaagatcaatgtcagc / SATW20_15690 / CBI49447.1 / putative exported protein	3.23014
11251 / cgttgaattttgacctgacgctaataatgcaactgcaaat / SATW20_11000 / CBI48979.1 / putative manganese transport protein	2.53144
1910 / cgttgaattttgacctgacgctaataatgcaactgcaaat / SATW20_11000 / CBI48979.1 / putative manganese transport protein	2.50065
trsM/traM	2.69196
10065 / atcatcagagatagatttatcgttgccactatcttctgct / traM / NP_863636.1 / putative single-stranded DNA binding protein TraM	3.08073
10869 / atcatcagagatagatttatcgttgccactatcttctgct / SAP080A_018 / ADA62141.1 / Single-stranded DNA-binding protein	2.47477
10998 / atcatcagagatagatttatcgttgccactatcttctgct / traM / YP_003347985.1 / putative single-stranded DNA binding protein TraM	2.70201
1656 / atcatcagagatagatttatcgttgccactatcttctgct / traM / YP_003347985.1 / putative single-stranded DNA binding protein TraM	2.85669
5557 / atcatcagagatagatttatcgttgccactatcttctgct / SAP068A_037 / ACZ68672.1 / Single-stranded DNA-binding protein	2.57569
6026 / atcatcagagatagatttatcgttgccactatcttctgct / SAP082A_001 / ADA62173.1 / Single-stranded DNA-binding protein	2.58632
6513 / atcatcagagatagatttatcgttgccactatcttctgct / traM / NP_877999.1 / hypothetical protein	2.22775
6911 / atcatcagagatagatttatcgttgccactatcttctgct / traM / YP_492708.1 / transfer complex protein TraM	2.13858
9378 / atcatcagagatagatttatcgttgccactatcttctgct / SAP079A_044 / ADA62114.1 / Single-stranded DNA-binding protein	3.58508
VRA0030	2.65825
8268 / ttaccctcaaaaactgttgttgcatttagtctttccataa / VRA0030 / NP_878008.1 / 6'-aminoglycoside N-acetyltransferase/2''-aminoglycoside phosphotransferase	2.65825
gyrA	2.61404
9949 / ttgaagtagattgctcatcttcattcgtttcatcttctgc / gyrA / NP_370530.1 / DNA gyrase subunit A	2.61404
isaB	2.5168
9587 / tatggtgtatgtccaactgttacttcgacaactctattat / isaB / NP_373162.1 / hypothetical protein	2.5168
clpL	2.47938
9296 / cagcgtcattgccattgccaaagccagcatt / clpL / CBI50534.1 / putative ATP-dependent protease ATP-bindingsubunit ClpL	2.47938
SAV2413/SATW20_25430	2.34742
10736 / acgcctttaaggtctttgaaaatactttcagatttggcga / SATW20_25870 / CBI50452.1 / putative lipoprotein	2.34742
transposon cluster 5	2.17098
1941 / taatgtatgtccctctgtatcaatggcacgatataaatag / USA300HOU_pUSA300HOUMR0021 / YP_001569064.1 / IS431 mec transposase	2.17098
opuCA	2.1436
2995 / tgaacagcatcattaagcgttgcatctgcctgtatcg / opuCA / NP_372972.1 / glycine betaine/carnitine/choline ABC transporter	2.1436
SAV0348 /SATW20_04160	2.08627
5628 / acgtatgttgcagtgccatcttgaatgttgacgatattgt / SAV0348 / NP_370872.1 / hypothetical protein	2.08627
SAV0104	2.05844
11794 / tgttgaagataccatgtgatactgcaatcgtcatcgctgg / SATW20_01190 / CBI48003.1 / putative Na+/Pi-cotransporter protein	2.05844
SAV2647/SATW20_27850	2.02328
7047 / acgcgagatttcgtgtgcatgtgctttttgtgctaataaa / SAV2647 / NP_373171.1 / hypothetical protein	2.02328
agrD	2.02245
7549 / gggtactttaggttcatcaaataaactgctgcaagcgttt / agrD / NP_372561.1 / AgrD protein	2.02245
transposon cluster 2	2.02167
9495 / aatgtatgtccctctgcatcaatggcacgatataaatagc / SAP079A_030 / ADA62100.1 / transposase	2.02167

## Sheet: QBR1969
Genes upregulated in QBR1969	Positive Fold Change		Genes downregulated in QBR1969	Negative Fold Change
scn	63.4528		SATW20_02410	0.0152191
6179 / tggtgatgctaaaacgattgctaaagttcccgcaagt / scn / CBI49810.1 / staphylococcal complement inhibitor SCIN	63.4528		11429 / tgcaaagacggtgtaaccggcaagtgtttgaatca / SATW20_02410 / CBI48125.1 / putative membrane protein	0.0132726
thyA	44.7558		2081 / tgcaaagacggtgtaaccggcaagtgtttgaatca / SATW20_02410 / CBI48125.1 / putative membrane protein	0.0171656
12197 / tgatgcccaaatttggaaattgtcccggtatgtgtgc / SAP014A_031 / ADA61338.1 / Thymidylate synthase	7.77015		fda	0.0170829
164 / ttggttaaatcgaaacgcaattgatgcccaaatttggaaa / SAP068A_052 / ACZ68687.1 / Thymidylate synthase	123.132		4829 / acaacgtttggatgctcagctaagtctttgtataagttag / fda / CBI50608.1 / fructose-bisphosphate aldolase class I	0.0170829
196 / tgatgcccaaatttggaaattgtcccggtatgtgtgc / SAP068A_052 / ACZ68687.1 / Thymidylate synthase	9.34759		SATW20_28340	0.0665041
2849 / tgatgcccaaatttggaaattgtcccggtatgtgtgc / SAP014A_031 / ADA61338.1 / Thymidylate synthase	6.99647		9235 / tagttatcttttgtgatagctaacttttctggcgttccat / SATW20_28340 / CBI50697.1 / putative N-acetyltransferase	0.0665041
3664 / agggtcttgctgggaacgatgtccaaaatctgtcat / SAP080A_046 / ADA62169.1 / Thymidylate synthase	26.5312		narK	0.0820811
3888 / ttggttaaatcgaaacgcaattgatgcccaaatttggaaa / SAP014A_031 / ADA61338.1 / Thymidylate synthase	89.9472		8689 / cgtatgtgatgaccaacggtgggaagaatcctcctaaa / narK / NP_372912.1 / nitrite extrusion protein	0.0533861
4906 / tgatgcccaaatttggaaattgtcccggtatgtgtgc / thyA / NP_877984.1 / thymidylate synthase	10.1021		9015 / ttgaacctgttaaattagctacgtatgtgatgaccaacgg / narK / NP_372912.1 / nitrite extrusion protein	0.110776
598 / ttggttaaatcgaaacgcaattgatgcccaaatttggaaa / thyA / NP_877984.1 / thymidylate synthase	101.912		isaB	0.0908746
9499 / ttggttaaatcgaaacgcaattgatgcccaaatttggaaa / SAP068A_052 / ACZ68687.1 / Thymidylate synthase	52.2725		4657 / ttatttactcgttttgtatggcgtatgtccca / isaB / CBI50639.1 / immunodominant antigen B	0.0908746
9533 / tgatgcccaaatttggaaattgtcccggtatgtgtgc / SAP068A_052 / ACZ68687.1 / Thymidylate synthase	11.2366		SAV0297/SATW20_02970	0.0967428
9946 / ttggttaaatcgaaacgcaattgatgcccaaatttggaaa / thyA / NP_877984.1 / thymidylate synthase	53.0665		7027 / aaacaatacttccaataccaaatagcggtgtaactactgt / SAV0297 / NP_370821.1 / hypothetical protein	0.0967428
SAV0239	32.0953		SAV0801	0.113566
5911 / tgcaaagaccgtgtacccggctatggtttgtatca / SAV0239 / NP_370763.1 / hypothetical protein	32.0953		11172 / attggcgaatatattagctctacttttagccctgtctatt / SAV0801 / NP_371325.1 / hypothetical protein	0.030596
DegV family	18.7439		1824 / attggcgaatatattagctctacttttagccctgtctatt / SAV0801 / NP_371325.1 / hypothetical protein	0.0299296
11643 / tcagtgtaagatttcccgtcgattgtcaggcttaatggt / VRA0003 / NP_877982.1 / hypothetical protein	15.11		5619 / ttataatcatacaatctttcttcatgcgcacacacgttac / SAV0801 / NP_371325.1 / hypothetical protein	0.280173
2295 / tcagtgtaagatttcccgtcgattgtcaggcttaatggt / VRA0003 / NP_877982.1 / hypothetical protein	12.5581		fabF	0.142519
5979 / tcagtgtaagatttcccgtcgattgtcaggcttaatggt / SAP017A_031 / ADA61486.1 / Hypothetical protein DUF194, DegV family	15.092		7919 / acctgcaattgccatatgagtgattggagcttccg / SAV0984 / NP_371508.1 / 3-oxoacyl-ACP synthase	0.142519
6620 / tcagtgtaagatttcccgtcgattgtcaggcttaatggt / SAP068A_054 / ACZ68689.1 / Hypothetical protein DUF194, DegV family	17.0692		SAV0363/SATW20_04310	0.167338
6770 / tcagtgtaagatttcccgtcgattgtcaggcttaatggt / SAP080A_048 / ADA62171.1 / Hypothetical protein DUF194, DegV family	16.5278		3769 / tcgatgtcatcaattggatcaactcgaccagctacatgt / SAV0363 / NP_370887.1 / GTP-dependent nucleic acid-binding protein EngD	0.167338
7087 / tgatgactgtggtcgtgatgtgaacaaggatttctagcat / SaurJH1_2816 / YP_001312309.1 / hypothetical protein	34.3082		SAV0385/SATW20_04510	0.19981
8724 / tcagtgtaagatttcccgtcgattgtcaggcttaatggt / SAP014A_033 / ADA61340.1 / Hypothetical protein DUF194, DegV family	20.5419		6918 / attcagccaatactttagcttgagatgcttgtgcttcttg / SAV0385 / NP_370909.1 / hypothetical protein	0.19981
SAV0240/SATW20_02420	18.43		SAV0668/SATW20_01020	0.221747
9275 / gatgtattggcctggtgtaaattcactaaagtcatattct / SAV0240 / NP_370764.1 / flavohemoprotein	18.43		310 / ttttcatcttggaagtaagggaagtctgaccccatcataa / SATW20_01020 / CBI47986.1 / putative hydratase	0.292072
SATW20_20710	12.0243		9658 / ttttcatcttggaagtaagggaagtctgaccccatcataa / SATW20_01020 / CBI47986.1 / putative hydratase	0.151422
6005 / ctaatttttcatatacatggcaagctctaggattaccttt / SAVP027 / NP_115316.1 / acetyltransferase (GNAT) family protein, hypothetical protein	12.0243		SATW20_25710	0.232993
transposase cluster 9	10.5034		10354 / tctttgaactaatttaatgccaataaggcccgttgcacca / SATW20_25710 / CBI50436.1 / hypothetical protein	0.232993
10153 / ttcgatgtacaatggcagtcaggtttaagtttaaaagctt / tnpB / ADA62190.1 / putative transposase TnpB	12.5388		SATW20_02060	0.242045
10290 / ttcgatgtacaatggcagtcaggtttaagtttaaaagctt / SAP017A_032 / ADA61487.1 / putative transposase TnpB	9.76798		3709 / catactctgtgaaatcattataagttggcacatccatatg / SATW20_02060 / CBI48090.1 / hypothetical protein	0.242045
11867 / ttcgatgtacaatggcagtcaggtttaagtttaaaagctt / SAP069A_023 / ACZ68713.1 / transposase	10.2357		arcR	0.282821
2519 / ttcgatgtacaatggcagtcaggtttaagtttaaaagctt / SAP069A_023 / ACZ68713.1 / transposase	8.87721		3202 / accagctgtttcccgggaaatcccagccat / arcR / CBI50632.1 / HTH-type transcriptional regulator ArcR	0.282821
3430 / ttcgatgtacaatggcagtcaggtttaagtttaaaagctt / tnpB / ADA62172.1 / putative transposase TnpB	9.91204		hemY	0.290795
3912 / ttcgatgtacaatggcagtcaggtttaagtttaaaagctt / tnpB / ADA61341.1 / putative transposase TnpB	7.5469		209 / tccgaaccaattcaaaaagacttgatgcggtgttgtcac / hemY / NP_372356.1 / protoporphyrinogen oxidase	0.300185
5448 / ttcgatgtacaatggcagtcaggtttaagtttaaaagctt / SAP052A_015 / ADA62015.1 / IS431 transposase	10.9925		9550 / tccgaaccaattcaaaaagacttgatgcggtgttgtcac / hemY / NP_372356.1 / protoporphyrinogen oxidase	0.281404
5533 / ttcgatgtacaatggcagtcaggtttaagtttaaaagctt / SAUSA300_pUSA030005 / YP_492691.1 / transposase	10.8737		rocA	0.303581
5544 / ttcgatgtacaatggcagtcaggtttaagtttaaaagctt / tnpA / NP_863616.1 / putative transposase TnpA	12.8423		8683 / ttctacaaagtaaccttttgaatcatcagtgccgccacc / SATW20_26760 / CBI50540.1 / aldehyde dehydrogenase family protein	0.303581
5930 / ttcgatgtacaatggcagtcaggtttaagtttaaaagctt / SAP014A_044 / ADA61351.1 / transposase	10.2617		SATW20_26890	0.307712
6623 / ttcgatgtacaatggcagtcaggtttaagtttaaaagctt / USA300HOU_pUSA300HOUMR0016 / YP_001569061.1 / IS257 transposase	7.84659		6947 / ccaagcgcatcaaattgcccactgagaacgatgata / SATW20_26890 / CBI50553.1 / putative membrane protein	0.307712
7433 / ttcgatgtacaatggcagtcaggtttaagtttaaaagctt / SAP052A_009 / ADA62009.1 / IS431 transposase	10.3988		SATW20_28430	0.319942
7551 / ttcgatgtacaatggcagtcaggtttaagtttaaaagctt / SAP014A_030 / ADA61337.1 / transposase	9.84574		11887 / ttgcaccaacaaatgctatgaaagaaagtacacctgtttt / SATW20_28430 / CBI50706.1 / putative membrane protein	0.278554
805 / ttcgatgtacaatggcagtcaggtttaagtttaaaagctt / tnpB / ADA62190.1 / putative transposase TnpB	10.6506		2539 / ttgcaccaacaaatgctatgaaagaaagtacacctgtttt / SATW20_28430 / CBI50706.1 / putative membrane protein	0.36133
8379 / ttcgatgtacaatggcagtcaggtttaagtttaaaagctt / SAP034A_022 / ACZ58868.1 / putative transposase TnpB	12.65		SAV0609/SATW20_06860	0.346296
952 / ttcgatgtacaatggcagtcaggtttaagtttaaaagctt / SAP017A_032 / ADA61487.1 / putative transposase TnpB	12.8135		8110 / cgactcatgcgcaagaattagatctggctttgcctt / SATW20_06860 / CBI48565.1 / putative transport system lipoprotein	0.346296
transposase cluster 4	9.7771		adh1	0.357331
4782 / ctttaatatgacggtgatcttgctcaatgaggttattcag / SAP082A_049 / ADA62221.1 / probable transposase	9.7771		10761 / ccagcttttacaacatcaaccgcttggttaaatggcgt / adh1 / NP_371129.1 / alcohol dehydrogenase	0.378352
trap	9.52858		1413 / ccagcttttacaacatcaaccgcttggttaaatggcgt / adh1 / NP_371129.1 / alcohol dehydrogenase	0.336311
130 / tatctgatgctgaaaattggaatagttgatgggtcgggtt / trap / CBI49703.1 / signal transduction protein TRAP	9.34068		tarK	0.363051
9453 / tatctgatgctgaaaattggaatagttgatgggtcgggtt / trap / CBI49703.1 / signal transduction protein TRAP	9.71648		6953 / gcgtctaaacaaatctttgactaaacgttcacttgagcga / tarK / CBI48139.1 / putative CDP-Glycerol:Poly(glycerophosphate) glycerophosphotransferase	0.363051
transposase cluster 5	9.00656		bmfBB	0.37394
11257 / aatatgacggtgatcttgctcaatgaggttattcagatat / SAP013A_011 / ADA61286.1 / Transposase for insertion sequence-like element IS431mec	8.06921		5739 / ttgtaatatcgctgcttgagggtgatttataatccccatt / bmfBB / NP_372039.1 / branched-chain alpha-keto acid dehydrogenase E2	0.37394
1916 / aatatgacggtgatcttgctcaatgaggttattcagatat / SAP013A_011 / ADA61286.1 / Transposase for insertion sequence-like element IS431mec	9.73742		SAV2643/SATW20_27810	0.376678
8282 / aatatgacggtgatcttgctcaatgaggttattcagatat / HUNSC491_pPR9_p01 / YP_003347949.1 / IS257-like transposase	9.21304		3910 / agaatacttgtcgtgtcgttaacactggctctaagctctt / SATW20_27810 / CBI50644.1 / putative membrane protein	0.376678
SAV2515/SATW20_26360	8.94006		cidA	0.382631
8772 / tataagcagatgtgaaagattcctgtggcgtaaaaatttc / SATW20_26360 / CBI50500.1 / putative membrane protein	8.94006		3312 / tcggaagcaacatccataatacctacaactgacggtatga / SAV2541 / NP_373065.1 / hypothetical protein	0.382631
transposase cluster 7	8.6328		SAV1103/SATW20_10980	0.395209
10239 / aatatgacggtgatcttgctcaatgaggttattcagatat / SAP099A_024 / ADA80066.1 / Transposase for insertion sequence-like element IS431mec	7.55904		10363 / catctttcggttgggggcgctcatacacagg / SATW20_10980 / CBI48977.1 / putative membrane protein	0.395209
11532 / aatatgacggtgatcttgctcaatgaggttattcagatat / tnp / BAA86652.1 / transposase	8.79324		SATW20_02920	0.401441
2189 / aatatgacggtgatcttgctcaatgaggttattcagatat / tnp / BAA86652.1 / transposase	9.09501		4346 / ctttagctaattctgttgcagacttatcaagatacggtat / SATW20_02920 / CBI48176.1 / hypothetical protein	0.401441
5949 / aatatgacggtgatcttgctcaatgaggttattcagatat / SAP096A_005 / ADA79988.1 / Transposase for insertion sequence-like element IS431mec	10.178		ldh2	0.40461
6821 / aatatgacggtgatcttgctcaatgaggttattcagatat / SATW20_00690 / CBI47952.1 / IS431 transposase	7.72582		10622 / tcagcaacaccttgcgtaaccattgcaaaggca / ldh2 / CBI50604.1 / L-lactate dehydrogenase 2	0.40461
901 / aatatgacggtgatcttgctcaatgaggttattcagatat / SAP099A_024 / ADA80066.1 / Transposase for insertion sequence-like element IS431mec	8.44565		pyrAA	0.411046
SAV2412/SATW20_25420	8.46562		8701 / acgcgtaatacttcttgtatcaacacctgcaatccctgg / pyrAA / CBI49075.1 / putative carbamoyl-phosphate synthase,pyrimidine-specific, small chain	0.411046
11768 / cggacgattgaacatctcttctggagccccttgtt / SATW20_25420 / CBI50407.1 / ABC transporter ATP-binding protein	8.69573		SAV2165/SATW20_23010	0.412393
2420 / cggacgattgaacatctcttctggagccccttgtt / SATW20_25420 / CBI50407.1 / ABC transporter ATP-binding protein	8.2355		8866 / cctgcgcgagctgcaacaaatgctgctgtag / SATW20_23010 / CBI50169.1 / conserved hypothetical protein	0.412393
artA	8.23167		cidC	0.41251
10042 / ccagcttgtgaaacgttatcgaaatctttttcttgtgcgt / artA / ACZ68712.1 / putative regulator of transfer genes ArtA	6.36493		12117 / gttatttacaccaaggtttaagtatcgagttgaccaaact / cidC / CBI50524.1 / thiamine pyrophosphate enzyme	0.370713
10246 / ccagcttgtgaaacgttatcgaaatctttttcttgtgcgt / artA / ACZ68685.1 / putative regulator of transfer genes ArtA	8.29595		2769 / gttatttacaccaaggtttaagtatcgagttgaccaaact / cidC / CBI50524.1 / thiamine pyrophosphate enzyme	0.454307
10335 / ccagcttgtgaaacgttatcgaaatctttttcttgtgcgt / SAUSA300_pUSA030009 / YP_492695.1 / putative regulator of transfer genes ArtA	7.20494		SAV1392/SATW20_13910	0.413996
190 / ccagcttgtgaaacgttatcgaaatctttttcttgtgcgt / artA / ADA62186.1 / putative regulator of transfer genes ArtA	9.66087		10927 / ttcatcttcaggagcatattgtcttaaccaatcaacgaga / SAV1392 / NP_371916.1 / ABC transporter	0.413996
3780 / ccagcttgtgaaacgttatcgaaatctttttcttgtgcgt / artA / ADA61352.1 / putative regulator of transfer genes ArtA	8.77364		SATW20_02930	0.425002
4880 / ccagcttgtgaaacgttatcgaaatctttttcttgtgcgt / artA / NP_877986.1 / regulator of transfer gene ArtA	7.61758		9402 / cttcatctgcagtattaggaacgactgttctgatatagaa / SATW20_02930 / CBI48177.1 / putative membrane protein	0.425002
5565 / ccagcttgtgaaacgttatcgaaatctttttcttgtgcgt / artA / ADA62101.1 / putative regulator of transfer genes ArtA	6.68894		ctpA	0.444597
6321 / ccagcttgtgaaacgttatcgaaatctttttcttgtgcgt / artA / YP_003347972.1 / putative transfer genes regulator ArtA	9.40095		6068 / gcaccagtaaacacttcagaagcactagctgaaccttca / ctpA / NP_371944.1 / carboxy-terminal processing proteinase	0.444597
6811 / ccagcttgtgaaacgttatcgaaatctttttcttgtgcgt / trsN / YP_001653087.1 / TrsN	5.81292		SAV2515/SATW20_26360	0.45971
694 / ccagcttgtgaaacgttatcgaaatctttttcttgtgcgt / artA / ACZ68712.1 / putative regulator of transfer genes ArtA	9.31769		3075 / aaccttgagcaaccattagtagaatgaagacaataggtgc / SAV2515 / NP_373039.1 / transmembrane protein smpB	0.45971
7335 / ccagcttgtgaaacgttatcgaaatctttttcttgtgcgt / artA / ADA62128.1 / putative regulator of transfer genes ArtA	9.10498		SAV2180/SATW20_23150	0.469786
8918 / ccagcttgtgaaacgttatcgaaatctttttcttgtgcgt / artA / NP_863623.1 / putative regulator of transfer genes ArtA	11.0381		9075 / caccagcaatggcaggccctattgaacgacaaatattaat / SATW20_23150 / CBI50183.1 / putative membrane protein	0.469786
913 / ccagcttgtgaaacgttatcgaaatctttttcttgtgcgt / artA / ACZ68685.1 / putative regulator of transfer genes ArtA	9.39294		capF	0.486187
9527 / ccagcttgtgaaacgttatcgaaatctttttcttgtgcgt / artA / ADA62186.1 / putative regulator of transfer genes ArtA	6.68987		2680 / tatctaatttcggcaatgttcgatcgagacgtgactgttt / capF / CBI48049.1 / capsular polysaccharide synthesis enzyme	0.486187
997 / ccagcttgtgaaacgttatcgaaatctttttcttgtgcgt / SAUSA300_pUSA030009 / YP_492695.1 / putative regulator of transfer genes ArtA	8.11083
SAV2368/SATW20_25000	7.94394
12525 / tgacgtgcaaccggcgcggcattttgtcca / SATW20_25000 / CBI50365.1 / putative lipoprotein	7.94394
APH(3')III	7.84115
3482 / gccgtgggaaaagacaagttcctcttcgggcttt / SAP027A_028 / ADA61725.1 / Aminoglycoside 3'-phosphotransferase (Kanamycin kinase, type III) (Neomycin-kanamycin phosphotransferase type III) (APH(3')III)	6.82895
353 / gccgtgggaaaagacaagttcctcttcgggcttt / USA300HOU_pUSA300HOUMR0018 / YP_001569062.1 / 3',5' aminoglycoside phosphotransferase	7.44341
7709 / gccgtgggaaaagacaagttcctcttcgggcttt / SAP052A_006 / ADA62006.1 / Aminoglycoside 3'-phosphotransferase (Kanamycin kinase, type III) (Neomycin-kanamycin phosphotransferase type III) (APH(3')III)	9.1791
9701 / gccgtgggaaaagacaagttcctcttcgggcttt / USA300HOU_pUSA300HOUMR0018 / YP_001569062.1 / 3',5' aminoglycoside phosphotransferase	7.91313
rep cluster 1	7.20639
264 / aatattagcaacaggtcgataatcaacttgcaatgctctt / rep / YP_001648850.1 / replication protein	6.1196
9609 / aatattagcaacaggtcgataatcaacttgcaatgctctt / rep / YP_001648850.1 / replication protein	8.29319
dfrA	6.96757
10904 / acctggtcaatcattgcttcgtataacgtttgtcctccaa / SAP017A_030 / ADA61485.1 / Dihydrofolate reductase	7.22015
1556 / acctggtcaatcattgcttcgtataacgtttgtcctccaa / SAP017A_030 / ADA61485.1 / Dihydrofolate reductase	6.16432
3682 / acctggtcaatcattgcttcgtataacgtttgtcctccaa / dfrA / NP_877983.1 / trimethoprim resistant dihydrofolate reductase	6.33246
3951 / acctggtcaatcattgcttcgtataacgtttgtcctccaa / SAP080A_047 / ADA62170.1 / Dihydrofolate reductase	6.76511
4577 / acctggtcaatcattgcttcgtataacgtttgtcctccaa / SAP014A_032 / ADA61339.1 / Dihydrofolate reductase	6.49281
4851 / acctggtcaatcattgcttcgtataacgtttgtcctccaa / SAP068A_053 / ACZ68688.1 / Dihydrofolate reductase	8.83055
xpt	6.5073
6258 / tgcagccatgattgcaggtgcgataccgga / xpt / CBI48338.1 / putative xanthine phosphoribosyltransferase	6.5073
fabI	6.43909
7603 / agcgtccgcgtaagtcttccatattagcaaatgcga / fabI / CBI48887.1 / enoyl-acyl-carrier-protein reductase (NADH)	2.70307
7945 / cacgtgaagtttcagaaaagcgtccgcgtaagtctt / fabI / CBI48887.1 / enoyl-acyl-carrier-protein reductase (NADH)	10.1751
SATW20_19350	5.87893
4804 / ataaataacgtaactgtagtcataggcgtccatacataat / SATW20_19350 / CBI49809.1 / phage protein	5.87893
transposase cluster 1	5.62935
8841 / ggcatattcttgaacccaacggtagatcgttgaatgatga / SAP052A_001 / ADA62001.1 / transposase	5.62935
GNAT family	5.57876
11665 / ctaatttttcatatacatggcaagctctaggattaccttt / SaurJH9_2760 / YP_001220638.1 / GCN5-related N-acetyltransferase	5.87881
125 / cctttgtcttgatagttaggtaacattcctattgagtgta / SAP079A_053 / ADA62123.1 / Acetyltransferase, GNAT family	2.15196
2317 / ctaatttttcatatacatggcaagctctaggattaccttt / SaurJH9_2760 / YP_001220638.1 / GCN5-related N-acetyltransferase	4.94921
3701 / ctaatttttcatatacatggcaagctctaggattaccttt / SAP017A_024 / ADA61479.1 / Acetyltransferase, GNAT family	5.31659
4540 / ctaatttttcatatacatggcaagctctaggattaccttt / SAP080A_027 / ADA62150.1 / Acetyltransferase, GNAT family	9.90957
5258 / ctaatttttcatatacatggcaagctctaggattaccttt / SAP068A_033 / ACZ68668.1 / Acetyltransferase, GNAT family	5.21057
575 / ctaatttttcatatacatggcaagctctaggattaccttt / SAP082A_038 / ADA62210.1 / Acetyltransferase, GNAT family	5.65592
7420 / ctaatttttcatatacatggcaagctctaggattaccttt / SAP014A_005 / ADA61312.1 / Acetyltransferase, GNAT family	10.0049
796 / ctaatttttcatatacatggcaagctctaggattaccttt / SAP069A_003 / ACZ68693.1 / Acetyltransferase, GNAT family	4.79438
9448 / cctttgtcttgatagttaggtaacattcctattgagtgta / SAP079A_053 / ADA62123.1 / Acetyltransferase, GNAT family	2.03985
9923 / ctaatttttcatatacatggcaagctctaggattaccttt / SAP082A_038 / ADA62210.1 / Acetyltransferase, GNAT family	5.45462
SAV0663	5.35422
8117 / aattcaatagcagcacgatccagattgaaaaccatctctt / SATW20_07380 / CBI48617.1 / conserved hypothetical protein	5.35422
SAV2368/SATW20_25001	5.27861
3201 / tgacgtgcaaccggcgcggcattttgtcca / SATW20_25000 / CBI50365.1 / putative lipoprotein	5.27861
rep cluster 4	5.11717
12138 / cttctcataatagttgagtgcatttcttcaagttcagcaa / SAP080A_044 / ADA62167.1 / replication initiator protein	6.03948
2790 / cttctcataatagttgagtgcatttcttcaagttcagcaa / SAP080A_044 / ADA62167.1 / replication initiator protein	4.45782
3475 / cttctcataatagttgagtgcatttcttcaagttcagcaa / SAP079A_026 / ADA62096.1 / replication initiator protein	4.81791
5521 / cttctcataatagttgagtgcatttcttcaagttcagcaa / SAP082A_019 / ADA62191.1 / replication initiator protein	4.08925
6012 / cttctcataatagttgagtgcatttcttcaagttcagcaa / SAP068A_001 / ACZ68636.1 / replication initiator protein	5.73975
7552 / cttctcataatagttgagtgcatttcttcaagttcagcaa / SAP069A_027 / ACZ68717.1 / replication initiator protein	5.55879
SATW20_20740	5.0346
3262 / tgattcgtaatttgtgccaggtgtttacgggttatgcatt / SATW20_20740 / / DNA-binding protein (pseudogene)	3.92612
8484 / aatcaagtttaggcagtgattcgtaatttgtgccag / SATW20_20740 / / DNA-binding protein (pseudogene)	6.14308
SAV2404/SATW20_25340	4.93935
3844 / cattttgacgttactgaaatagaagatagtagtgttgtga / SATW20_25340 / CBI50399.1 / putative membrane protein	4.93935
fruA	4.89297
3748 / cggcagctgcaaatggaatcgcaccttctgtaa / fruA / CBI48654.1 / PTS transport system, fructose-specific IIABCcomponent	5.45867
6785 / cggcagctgcaaatggaatcgcaccttctgtaat / fruA / NP_371224.1 / fructose specific permease	4.32727
rep cluster 2	4.62438
10023 / cttctcataatagttgagtgcatttcttcaagttcagcaa / rep / NP_863615.1 / putative replication initiation protein Rep	4.64635
12206 / cttctcataatagttgagtgcatttcttcaagttcagcaa / SAP014A_024 / ADA61331.1 / replication initiator protein	4.84664
2858 / cttctcataatagttgagtgcatttcttcaagttcagcaa / SAP014A_024 / ADA61331.1 / replication initiator protein	4.62562
5162 / cttctcataatagttgagtgcatttcttcaagttcagcaa / repA / YP_492687.1 / replication initiator protein	4.12418
675 / cttctcataatagttgagtgcatttcttcaagttcagcaa / rep / NP_863615.1 / putative replication initiation protein Rep	4.29186
8821 / cttctcataatagttgagtgcatttcttcaagttcagcaa / repA / NP_877980.1 / replication initiator protein	5.21161
murA1	4.31322
374 / ttgtgattgcatatcagtcgggaatccaggatgtggta / murA1 / CBI50106.1 / putative UDP-N-acetylglucosamine1-carboxyvinyltransferase	4.31322
murA2	4.30572
9722 / ttgtgattgcatatcagtcgggaatccaggatgtggta / murA1 / CBI50106.1 / putative UDP-N-acetylglucosamine1-carboxyvinyltransferase	4.30572
SAV2413/SATW20_25430	4.15953
3306 / accaataatagcagccactacaggtgccaatgtccatt / SAV2413 / NP_372937.1 / ABC transporter permease	4.93309
5788 / gaattgaatatttgaccaaaccttctagcataggtccgaa / SATW20_25430 / CBI50408.1 / transport system membrane protein	3.38598
SAV2184/SATW20_23220	4.09407
11117 / tgcaaccgtatcgaatgccgtcttttcaacagct / SATW20_23220 / CBI50188.1 / putative membrane protein	4.70498
1769 / tgcaaccgtatcgaatgccgtcttttcaacagct / SATW20_23220 / CBI50188.1 / putative membrane protein	3.48316
SAV0305/SATW20_03100	3.88766
5341 / actgttgtaaacgacgtgttcataacccataaaggcgaat / SAV0305 / NP_370829.1 / formate-nitrite transporter	3.88766
SAV2147/SATW20_22850	3.7819
5083 / acgataatcattgctatagatacaagaccgatcagaacgc / SATW20_22850 / CBI50153.1 / putative membrane protein	3.7819
sle1	3.76438
11485 / gcgttacttgagctagcagtacctgatacttttaattttt / SATW20_05330 / CBI48412.1 / putative exported protein	4.28284
2140 / gcgttacttgagctagcagtacctgatacttttaattttt / SATW20_05330 / CBI48412.1 / putative exported protein	3.24592
SAV1105/SATW20_11000	3.42415
8146 / cctgctaaagtaccagtaatcgttgaattttgacctgacg / SATW20_11000 / CBI48979.1 / putative manganese transport protein	3.42415
SAV2253/SATW20_23870	3.3505
6158 / acgcttcaaatgcagcaccgaacgttggttca / SAV2253 / NP_372777.1 / xanthine/uracil permease family protein	3.3505
SAV2383/SATW20_25130	3.34055
7914 / aattccatagtatgtatctttctttccgccagtcatcatc / SATW20_25130 / CBI50378.1 / putative exported protein	3.34055
bfmB	3.23153
206 / tgtaaaatcgctgcttgtggatgatttataatacccattg / bfmB / CBI49390.1 / lipoamide acyltransferase component ofbranched-chain alpha-keto acid dehydrogenase complex	3.23153
cycA	3.21387
10147 / tggactgttatcaggatcaacttgctgccaagggat / cycA / CBI49563.1 / putative D-serine/D-alanine/glycine transporter	3.40886
799 / tggactgttatcaggatcaacttgctgccaagggat / cycA / CBI49563.1 / putative D-serine/D-alanine/glycine transporter	3.01889
SAV2368/SATW20_25000	3.20872
4779 / cgtgcaaccggcgcggcattttgtccataat / SAV2368 / NP_372892.1 / hypothetical protein	3.20872
hlb	3.17028
11634 / aagtagaatcaacatgctaatgccccataaacaacccttt / hlb / CBI49807.1 / phage protein	3.17028
saeP	3.1586
7092 / gcacctaaagctaatgttgtgataacagcaccagctgct / saeP / CBI48662.1 / putative lipoprotein	3.1586
agrC	3.02751
4897 / tgaaataatcacgtaggccaggcatgtcatcttctcgaat / agrC / CBI49894.1 / autoinducer sensor AgrC	3.02751
oriT nickase	2.99558
2041 / tatttttcaactcatggcgctgtttactgtgattcttacc / SAP079A_020 / ADA62090.1 / oriT nickase	3.39933
5320 / tatttttcaactcatggcgctgtttactgtgattcttacc / SAP068A_007 / ACZ68642.1 / oriT nickase	2.59182
mvaA	2.89298
3226 / attgtaaactcatatgaccttgttgaataccttctgacac / mvaA / CBI50531.1 / 3-hydroxy-3-methylglutaryl-coenzyme A reductase	2.89298
SAV1036	2.87407
3749 / aaagataacaacaatatcatgattgcacctgggaagaacc / SAV1036 / NP_371560.1 / hypothetical protein	2.87407
transposase cluster 2	2.81586
7504 / gatttggtctgcaacgatatcctcttgtaattgattacga / SATW20_14170 / CBI49295.1 / IS200-family transposase	2.81586
aacA-aphD	2.74388
10128 / ttaccctcaaaaactgttgttgcatttagtctttccataa / aacA-aphD / NP_863643.1 / bifunctional aminoglycoside modifying enzyme AacA-AphD	2.62457
10210 / ttaccctcaaaaactgttgttgcatttagtctttccataa / SAP080A_028 / ADA62151.1 / 6'-aminoglycoside N-acetyltransferase (AAC(6')) / 2''-aminoglycoside phosphotransferase	2.96805
2263 / ttaccctcaaaaactgttgttgcatttagtctttccataa / SAP079A_001 / ADA62071.1 / 6'-aminoglycoside N-acetyltransferase (AAC(6')) / 2''-aminoglycoside phosphotransferase	2.88278
5245 / ttaccctcaaaaactgttgttgcatttagtctttccataa / SAP069A_004 / ACZ68694.1 / 6'-aminoglycoside N-acetyltransferase (AAC(6')) / 2''-aminoglycoside phosphotransferase	2.72435
5407 / ttaccctcaaaaactgttgttgcatttagtctttccataa / SaurJH9_2761 / YP_001220639.1 / aminoglycoside phosphotransferase	2.76539
780 / ttaccctcaaaaactgttgttgcatttagtctttccataa / aacA-aphD / NP_863643.1 / bifunctional aminoglycoside modifying enzyme AacA-AphD	2.41372
794 / ttaccctcaaaaactgttgttgcatttagtctttccataa / SAP082A_037 / ADA62209.1 / 6'-aminoglycoside N-acetyltransferase (AAC(6')) / 2''-aminoglycoside phosphotransferase	2.59479
8268 / ttaccctcaaaaactgttgttgcatttagtctttccataa / VRA0030 / NP_878008.1 / 6'-aminoglycoside N-acetyltransferase/2''-aminoglycoside phosphotransferase	2.92026
872 / ttaccctcaaaaactgttgttgcatttagtctttccataa / SAP080A_028 / ADA62151.1 / 6'-aminoglycoside N-acetyltransferase (AAC(6')) / 2''-aminoglycoside phosphotransferase	3.01983
9675 / ttaccctcaaaaactgttgttgcatttagtctttccataa / aacA-aphD / CBI49941.1 / bifunctional AAC/APH	2.52507
qacC	2.72342
10007 / acggttgttaagactaaacctagtcccgcccaagt / qacC / YP_534903.1 / multi-drug efflux pump	2.81221
11803 / acggttgttaagactaaacctagtcccgcccaagt / qacC / NP_878005.1 / quaternary ammonium compound-resistance protein QacC	3.27544
22 / acggttgttaagactaaacctagtcccgcccaagt / SAP069A_049 / ACZ68739.1 / multidrug efflux protein	2.7572
2455 / acggttgttaagactaaacctagtcccgcccaagt / qacC / NP_878005.1 / quaternary ammonium compound-resistance protein QacC	2.55511
4620 / acggttgttaagactaaacctagtcccgcccaagt / SAP079A_049 / ADA62119.1 / multidrug efflux protein	2.97245
6457 / acggttgttaagactaaacctagtcccgcccaagt / SAP082A_046 / ADA62218.1 / multidrug efflux protein	2.17972
659 / acggttgttaagactaaacctagtcccgcccaagt / qacC / YP_534903.1 / multi-drug efflux pump	2.89341
9345 / acggttgttaagactaaacctagtcccgcccaagt / SAP069A_049 / ACZ68739.1 / multidrug efflux protein	2.34181
rep cluster 3	2.68609
3642 / cttgattttcggttatacttctagtagtattatattgcat / SAP029A_004 / ACZ58705.1 / replication protein	2.68609
SAV1914/SATW20_19090	2.68101
7384 / ccgttaaagggtgcagttggatatacaatgccaccga / SATW20_19090 / CBI49783.1 / putative oxygenase	2.68101
SAV0699/SATW20_07740	2.60637
4918 / ccgccaagcgagacaataacagattgcgcacc / SATW20_07740 / CBI48653.1 / putative phosphofructokinase	2.60637
SAV0944/SATW20_09440	2.59572
11300 / acctcgatgaataatttcagctgtcgcagtaacacgacc / SATW20_09440 / CBI48823.1 / thioesterase superfamily protein	2.59572
polypeptide B	2.5821
11790 / ccaccataatcagtgaagggaatgcagcagatcctactc / ORF No. CZ036 / BAB47634.1 / polypeptide B	2.5821
SAV0692/SATW20_07670	2.56496
7637 / ataaatacacctagtccaaatggcagcatcatgagtaaga / SATW20_07670 / CBI48646.1 / putative membrane protein	2.56496
SAV1853/SATW20_18470	2.50986
11941 / tcttttaaatcttcaaaatccgttaccatactgttttctt / SATW20_18470 / CBI49721.1 / putative membrane protein	2.53012
2593 / tcttttaaatcttcaaaatccgttaccatactgttttctt / SATW20_18470 / CBI49721.1 / putative membrane protein	2.4896
SAV2403/SATW20_25330	2.49054
3406 / cgacaccacaagctatgaagaatgcctttgttaagccg / SATW20_25330 / CBI50398.1 / putative nitrite transporter	2.49054
SAV0186/SATW20_01960	2.3746
6421 / tgccaatgacgctagcgcatctaaggtattgtatcca / SAV0186 / NP_370710.1 / branched chain amino acid ABC transporter carrier protein	2.3746
isaB	2.3672
246 / tatggtgtatgtccaactgttacttcgacaactctattat / isaB / NP_373162.1 / hypothetical protein	2.3672
gyrA	2.32816
601 / ttgaagtagattgctcatcttcattcgtttcatcttctgc / gyrA / NP_370530.1 / DNA gyrase subunit A	2.24654
9949 / ttgaagtagattgctcatcttcattcgtttcatcttctgc / gyrA / NP_370530.1 / DNA gyrase subunit A	2.40979
transposase cluster 6	2.29333
4690 / ccgtagatctgaagagacctgcggttctttttatatagag / SAP069A_042 / ACZ68732.1 / transposase for IS431mec	2.29333
SAV2335/SATW20_24670	2.25969
6636 / gcaacaccaaccgttgatgcagtagctacacct / SATW20_24670 / CBI50332.1 / putative membrane protein	2.25969
SAV1442/SATW20_14420	2.23981
916 / cgtgaagcggaatgccccatgtaaaccatttagcaataa / SATW20_14420 / CBI49320.1 / putative membrane protein	2.23981
trsM/traM	2.23568
10065 / atcatcagagatagatttatcgttgccactatcttctgct / traM / NP_863636.1 / putative single-stranded DNA binding protein TraM	2.09192
11129 / atcatcagagatagatttatcgttgccactatcttctgct / SAP069A_008 / ACZ68698.1 / Single-stranded DNA-binding protein	2.53203
1656 / atcatcagagatagatttatcgttgccactatcttctgct / traM / YP_003347985.1 / putative single-stranded DNA binding protein TraM	2.05114
6026 / atcatcagagatagatttatcgttgccactatcttctgct / SAP082A_001 / ADA62173.1 / Single-stranded DNA-binding protein	2.26762
SAV1573/SATW20_15690	2.21599
1516 / gcagcagcacgttcgaaaggaagatcaatgtcagc / SATW20_15690 / CBI49447.1 / putative exported protein	2.21599
SAV1509/SATW20_15070	2.18858
2087 / atgacgtttcagcatctttggtaggtgatacttcaactgc / SATW20_15070 / CBI49385.1 / glyoxalase/bleomycin resistance protein/dioxygenase superfamily protein	2.18858
SAV0347/SATW20_04150	2.15372
6193 / tgacgacaagacttgttgggcctgtgatgcctaaa / SATW20_04150 / CBI48299.1 / putative Sec-independent protein translocase protein	2.15372
ssaA	2.10637
2482 / tgcgatagtggcaagtcctgctgtagcgattgta / SAV2566 / NP_373090.1 / secretory antigen precursor SsaA	2.10637
SAV0348/SATW20_04160	2.08189
5628 / acgtatgttgcagtgccatcttgaatgttgacgatattgt / SAV0348 / NP_370872.1 / hypothetical protein	2.08189
SAV2072/SATW20_22120	2.04017
3942 / gctatgggtatccaaaacagcacagcacttaacctcatca / SAV2072 / NP_372596.1 / hypothetical protein	2.04017
RmuC	2.03457
9175 / gcaaatttttatttataattttctttgcgtctgctgatct / SAP068A_006 / ACZ68641.1 / DNA recombination protein RmuC	2.03457
transposase cluster 3	2.02861
1941 / taatgtatgtccctctgtatcaatggcacgatataaatag / USA300HOU_pUSA300HOUMR0021 / YP_001569064.1 / IS431 mec transposase	2.02861
transposase cluster 8	2.02359
10787 / aatgtatgtccctctgcatcaatggcacgatataaatagc / VRA0006 / NP_877985.1 / IS431mec transposase	2.02359
SAV1356/SATW20_13570	2.01248
318 / ccttgcttaacagggtgtggtacggcagcagt / SATW20_13570 / CBI49236.1 / sodium:alanine symporter family protein	2.01248
SAV0385/SATW20_04510	2.00059
5096 / tgcttttgcttgagaggcttgcgcttcttggat / SATW20_04510 / CBI48335.1 / putative DNA-binding protein	2.00059

## Sheet: QBR2363
Genes upregulated in QBR2363	Positive Fold Change		Genes downregulated in QBR2363	Negative Fold Change
scn	47.6505		fda	0.0236411
6179 / tggtgatgctaaaacgattgctaaagttcccgcaagt / scn / CBI49810.1 / staphylococcal complement inhibitor SCIN	47.6505		4829 / acaacgtttggatgctcagctaagtctttgtataagttag / fda / CBI50608.1 / fructose-bisphosphate aldolase class I	0.0268411
SAV1947	28.3448		6896 / gcgcgtgagaagcttgcgataagttcagcgtta / fda / CBI50608.1 / fructose-bisphosphate aldolase class I	0.0204412
5682 / ctagacctatcaatgcaataaggaataaaccaaactgcaa / SAV1947 / NP_372471.1 / hypothetical protein	28.3448		SATW20_02410	0.0252995
SAV0240/SATW20_02420	26.0452		11429 / tgcaaagacggtgtaaccggcaagtgtttgaatca / SATW20_02410 / CBI48125.1 / putative membrane protein	0.0326164
9275 / gatgtattggcctggtgtaaattcactaaagtcatattct / SAV0240 / NP_370764.1 / flavohemoprotein	26.0452		2081 / tgcaaagacggtgtaaccggcaagtgtttgaatca / SATW20_02410 / CBI48125.1 / putative membrane protein	0.0179826
SAV2368/SATW20_25000	20.7487		SATW20_28340	0.0545996
12525 / tgacgtgcaaccggcgcggcattttgtcca / SATW20_25000 / CBI50365.1 / putative lipoprotein	20.7487		9235 / tagttatcttttgtgatagctaacttttctggcgttccat / SATW20_28340 / CBI50697.1 / putative N-acetyltransferase	0.0545996
rep cluster 3	17.682		sbi	0.0681405
5510 / tacttaaatagtcttgaagttgttgtggcaattcttcgag / repA / ADA79984.1 / replication initiator protein A	17.682		11940 / gattgaatttgagggacttcaacttttggtgattctactt / sbi / CBI50413.1 / IgG-binding protein	0.071092
trap	16.7389		2592 / gattgaatttgagggacttcaacttttggtgattctactt / sbi / CBI50413.1 / IgG-binding protein	0.0651891
130 / tatctgatgctgaaaattggaatagttgatgggtcgggtt / trap / CBI49703.1 / signal transduction protein TRAP	15.7718		SAV0801	0.111522
9453 / tatctgatgctgaaaattggaatagttgatgggtcgggtt / trap / CBI49703.1 / signal transduction protein TRAP	17.7061		11172 / attggcgaatatattagctctacttttagccctgtctatt / SAV0801 / NP_371325.1 / hypothetical protein	0.0458485
SAV2412/SATW20_25420	16.3411		1824 / attggcgaatatattagctctacttttagccctgtctatt / SAV0801 / NP_371325.1 / hypothetical protein	0.0276282
11768 / cggacgattgaacatctcttctggagccccttgtt / SATW20_25420 / CBI50407.1 / ABC transporter ATP-binding protein	18.0034		5619 / ttataatcatacaatctttcttcatgcgcacacacgttac / SAV0801 / NP_371325.1 / hypothetical protein	0.261089
2420 / cggacgattgaacatctcttctggagccccttgtt / SATW20_25420 / CBI50407.1 / ABC transporter ATP-binding protein	14.6788		narK	0.117883
SAV2387 /SATW20_25170	13.6651		8689 / cgtatgtgatgaccaacggtgggaagaatcctcctaaa / narK / NP_372912.1 / nitrite extrusion protein	0.117883
6080 / atcaaattgacgcattaatgattcgaagttacgctcatct / SAV2387 / NP_372911.1 / hypothetical protein	13.6651		isaB	0.11791
xpt	12.4827		4657 / ttatttactcgttttgtatggcgtatgtccca / isaB / CBI50639.1 / immunodominant antigen B	0.11791
6258 / tgcagccatgattgcaggtgcgataccgga / xpt / CBI48338.1 / putative xanthine phosphoribosyltransferase	12.4827		SAV0297/SATW20_02970	0.136279
transposase cluster 1	12.4359		7027 / aaacaatacttccaataccaaatagcggtgtaactactgt / SAV0297 / NP_370821.1 / hypothetical protein	0.136279
10137 / attgttgaatgatgaacatagatgcctcgttctctcaata / pETB_p49 / NP_478392.1 / hypothetical protein	14.8098		SATW20_04310	0.147812
10577 / attgttgaatgatgaacatagatgcctcgttctctcaata / SAP029A_026 / ACZ58727.1 / putative transposase	12.5083		3769 / tcgatgtcatcaattggatcaactcgaccagctacatgt / SAV0363 / NP_370887.1 / GTP-dependent nucleic acid-binding protein EngD	0.147812
10701 / attgttgaatgatgaacatagatgcctcgttctctcaata / pEDINA_p14 / YP_001573886.1 / hypothetical protein	14.4605		SAV0363/SATW20_04310	0.208559
10963 / attgttgaatgatgaacatagatgcctcgttctctcaata / pEDINA_p41 / YP_001573913.1 / hypothetical protein	12.083		2103 / ctaggtaagcgtttttcaactgattctaagtctgcaagta / SAV0363 / NP_370887.1 / GTP-dependent nucleic acid-binding protein EngD	0.208559
12210 / attgttgaatgatgaacatagatgcctcgttctctcaata / SAP057A_001 / ACZ68474.1 / putative transposase	15.7319		SAV2515/SATW20_26360	0.238573
12212 / attgttgaatgatgaacatagatgcctcgttctctcaata / SAP055A_003 / ACZ68451.1 / putative transposase	13.8045		3075 / aaccttgagcaaccattagtagaatgaagacaataggtgc / SAV2515 / NP_373039.1 / transmembrane protein smpB	0.238573
1229 / attgttgaatgatgaacatagatgcctcgttctctcaata / SAP029A_026 / ACZ58727.1 / putative transposase	9.48526		SATW20_26890	0.294021
1353 / attgttgaatgatgaacatagatgcctcgttctctcaata / pEDINA_p14 / YP_001573886.1 / hypothetical protein	11.054		6947 / ccaagcgcatcaaattgcccactgagaacgatgata / SATW20_26890 / CBI50553.1 / putative membrane protein	0.294021
1619 / attgttgaatgatgaacatagatgcctcgttctctcaata / pEDINA_p41 / YP_001573913.1 / hypothetical protein	10.6295		adh1	0.316335
2862 / attgttgaatgatgaacatagatgcctcgttctctcaata / SAP057A_001 / ACZ68474.1 / putative transposase	12.9934		10761 / ccagcttttacaacatcaaccgcttggttaaatggcgt / adh1 / NP_371129.1 / alcohol dehydrogenase	0.374788
2864 / attgttgaatgatgaacatagatgcctcgttctctcaata / SAP055A_003 / ACZ68451.1 / putative transposase	10.8895		1413 / ccagcttttacaacatcaaccgcttggttaaatggcgt / adh1 / NP_371129.1 / alcohol dehydrogenase	0.257882
3338 / attgttgaatgatgaacatagatgcctcgttctctcaata / SAP017A_007 / ADA61462.1 / putative transposase	10.0604		SAV0668	0.319097
3584 / attgttgaatgatgaacatagatgcctcgttctctcaata / SAP099A_016 / ADA80058.1 / putative transposase	10.0267		310 / ttttcatcttggaagtaagggaagtctgaccccatcataa / SATW20_01020 / CBI47986.1 / putative hydratase	0.319097
4744 / attgttgaatgatgaacatagatgcctcgttctctcaata / pETB_p36 / NP_478379.1 / hypothetical protein	11.2799		SATW20_02060	0.327226
5301 / attgttgaatgatgaacatagatgcctcgttctctcaata / SAP055A_015 / ACZ68463.1 / putative transposase	11.7113		3709 / catactctgtgaaatcattataagttggcacatccatatg / SATW20_02060 / CBI48090.1 / hypothetical protein	0.327226
5464 / attgttgaatgatgaacatagatgcctcgttctctcaata / pETB_p27 / NP_478370.1 / hypothetical protein	12.1602		SAV2643/SATW20_27810	0.352472
5559 / attgttgaatgatgaacatagatgcctcgttctctcaata / SAP057A_037 / ACZ68510.1 / transposase for IS-like element	11.8536		3910 / agaatacttgtcgtgtcgttaacactggctctaagctctt / SATW20_27810 / CBI50644.1 / putative membrane protein	0.352472
6660 / attgttgaatgatgaacatagatgcctcgttctctcaata / SAP099B_001 / ADA80102.1 / putative transposase	17.2308		SATW20_02920	0.361458
7297 / attgttgaatgatgaacatagatgcctcgttctctcaata / SAP099A_003 / ADA80045.1 / IS257 transposase	10.5175		4346 / ctttagctaattctgttgcagacttatcaagatacggtat / SATW20_02920 / CBI48176.1 / hypothetical protein	0.361458
7621 / attgttgaatgatgaacatagatgcctcgttctctcaata / SAP019A_004 / ADA61550.1 / putative transposase	13.7595		SATW20_17981	0.386913
789 / attgttgaatgatgaacatagatgcctcgttctctcaata / pETB_p49 / NP_478392.1 / hypothetical protein	12.5988		7509 / cttcctttttactttttggagcgtaaagttttgaacataa / SATW20_17981 / / transposase (fragment)	0.386913
88 / attgttgaatgatgaacatagatgcctcgttctctcaata / SAP026A_026 / ADA61679.1 / putative transposase	15.0112		tagG	0.41103
9025 / attgttgaatgatgaacatagatgcctcgttctctcaata / SAP076A_024 / ACZ68849.1 / putative transposase	10.0417		4911 / tgtgtaagtacgcaccaattgcaaagaaaatggcaacaat / tagG / CBI48592.1 / teichoic acid ABC transporter permease protein	0.41103
9117 / attgttgaatgatgaacatagatgcctcgttctctcaata / SAP029A_039 / ACZ58740.1 / putative transposase	8.1729		SATW20_19430	0.417463
9405 / attgttgaatgatgaacatagatgcctcgttctctcaata / SAP026A_026 / ADA61679.1 / putative transposase	18.0219		2324 / actgcctacaaaatcttgatacaaaacgcgctctgttcc / SATW20_19430 / CBI49817.1 / phage protein	0.417463
transposase cluster 3	11.9098		entD	0.4289
11398 / tctgcatcaatagcgcgatataaataatgccattgccctt / SAP057A_030 / ACZ68503.1 / putative transposase	10.2654		1070 / agaatcaaactctatttttccgcgctgtatttttcctccg / SAP060A_012 / ACZ68533.1 / Enterotoxin, phage associated	0.4289
9155 / tctgcatcaatagcgcgatataaataatgccattgccctt / pETB_p37 / NP_478380.1 / hypothetical protein	13.5543		parR	0.450721
SAV2368/SATW20_25001	11.428		734 / gctgtgtgttcttttgaaggtattggagggttttcccct / SAP068A_003 / ACZ68638.1 / hypothetical protein	0.450721
3201 / tgacgtgcaaccggcgcggcattttgtcca / SATW20_25000 / CBI50365.1 / putative lipoprotein	11.428		int	0.453656
SAV1779/SATW20_17690	10.6915		8923 / gtagatgttcatagtggtgtttatatctttgtgtcgcaag / int / NP_372552.1 / integrase	0.453656
11690 / gcaaaggtaacaggcttatttaagttaacgctgtcatcat / SATW20_17690 / CBI49644.1 / putative membrane protein	10.6915		hemY	0.456756
SATW20_19350	10.6447		9550 / tccgaaccaattcaaaaagacttgatgcggtgttgtcac / hemY / NP_372356.1 / protoporphyrinogen oxidase	0.456756
4804 / ataaataacgtaactgtagtcataggcgtccatacataat / SATW20_19350 / CBI49809.1 / phage protein	10.6447		SATW20_02670	0.461203
SATW20_19940	10.1702		1922 / ttgtgcttgatagatcaaaccatcttgttccaataagcct / SAV0264 / NP_370788.1 / hypothetical protein	0.461203
5104 / cgtgatgagaccttaaataaatctcctaactctttttgag / SATW20_19940 / CBI49868.1 / phage DNA-binding protein	10.1702		SATW20_19930	0.464266
SAV2413/SATW20_25430	9.57261		1469 / tctaaaatccaatcatctgctattaaatcgtctgcgctag / SATW20_19930 / CBI49867.1 / phage protein	0.464266
3306 / accaataatagcagccactacaggtgccaatgtccatt / SAV2413 / NP_372937.1 / ABC transporter permease	9.57261		tcaA	0.466796
SAV0663/SATW20_07380	9.01702		845 / acttgcctaattctgttgtttgattgctttctgctattac / HUNSC491_pPR9_p41 / YP_003347989.1 / hypothetical protein	0.466796
8117 / aattcaatagcagcacgatccagattgaaaaccatctctt / SATW20_07380 / CBI48617.1 / conserved hypothetical protein	9.01702		SATW20_02930	0.49103
fruA	8.35017		9402 / cttcatctgcagtattaggaacgactgttctgatatagaa / SATW20_02930 / CBI48177.1 / putative membrane protein	0.49103
3748 / cggcagctgcaaatggaatcgcaccttctgtaa / fruA / CBI48654.1 / PTS transport system, fructose-specific IIABCcomponent	12.3748
6785 / cggcagctgcaaatggaatcgcaccttctgtaat / fruA / NP_371224.1 / fructose specific permease	9.80017
8926 / cgcacctgttgcaaaaacatatgccgctttgttgaatg / fruA / NP_371224.1 / fructose specific permease	2.87554
murA1	8.33054
374 / ttgtgattgcatatcagtcgggaatccaggatgtggta / murA1 / CBI50106.1 / putative UDP-N-acetylglucosamine1-carboxyvinyltransferase	8.28033
9722 / ttgtgattgcatatcagtcgggaatccaggatgtggta / murA1 / CBI50106.1 / putative UDP-N-acetylglucosamine1-carboxyvinyltransferase	8.38074
SATW20_05330	7.7418
11485 / gcgttacttgagctagcagtacctgatacttttaattttt / SATW20_05330 / CBI48412.1 / putative exported protein	9.2763
2140 / gcgttacttgagctagcagtacctgatacttttaattttt / SATW20_05330 / CBI48412.1 / putative exported protein	6.20731
SAV2304/SATW20_24340	7.34174
7852 / agcgcctttagaaggtgtatgatttactgtgaatccagca / SATW20_24340 / CBI50299.1 / putative exported protein	7.34174
SAV2184/SATW20_23220	7.16694
11117 / tgcaaccgtatcgaatgccgtcttttcaacagct / SATW20_23220 / CBI50188.1 / putative membrane protein	8.91129
1769 / tgcaaccgtatcgaatgccgtcttttcaacagct / SATW20_23220 / CBI50188.1 / putative membrane protein	5.42259
SAV0944/SATW20_09440	6.84522
11300 / acctcgatgaataatttcagctgtcgcagtaacacgacc / SATW20_09440 / CBI48823.1 / thioesterase superfamily protein	8.91649
1959 / acctcgatgaataatttcagctgtcgcagtaacacgacc / SATW20_09440 / CBI48823.1 / thioesterase superfamily protein	4.77396
mprF	6.79597
5071 / aaatgttcaaagacacggcctgcaagtcgttctctt / mprF / CBI49239.1 / putative membrane protein	6.79597
SAV1914/SATW20_19090	6.57437
7384 / ccgttaaagggtgcagttggatatacaatgccaccga / SATW20_19090 / CBI49783.1 / putative oxygenase	6.57437
SAV2368/SATW20_25000	6.55297
4779 / cgtgcaaccggcgcggcattttgtccataat / SAV2368 / NP_372892.1 / hypothetical protein	6.55297
SATW20_28430	6.23037
11887 / ttgcaccaacaaatgctatgaaagaaagtacacctgtttt / SATW20_28430 / CBI50706.1 / putative membrane protein	7.25143
2539 / ttgcaccaacaaatgctatgaaagaaagtacacctgtttt / SATW20_28430 / CBI50706.1 / putative membrane protein	5.2093
SAV2404/SATW20_25340	6.19923
3844 / cattttgacgttactgaaatagaagatagtagtgttgtga / SATW20_25340 / CBI50399.1 / putative membrane protein	6.19923
SAV0239	6.12493
5911 / tgcaaagaccgtgtacccggctatggtttgtatca / SAV0239 / NP_370763.1 / hypothetical protein	6.12493
clpL	5.90664
5168 / gccaacaaataggaaactgccaattggacggttgc / clpL / CBI50534.1 / putative ATP-dependent protease ATP-bindingsubunit ClpL	9.81677
9040 / ttgcacgtgaaaccatttctacagcttgatcttgacctat / clpL / NP_373072.1 / ATP-dependent Clp proteinase chain	4.78938
9296 / cagcgtcattgccattgccaaagccagcatt / clpL / CBI50534.1 / putative ATP-dependent protease ATP-bindingsubunit ClpL	3.11379
SAV1991/SATW20_19870	5.54769
10578 / attaaaattctcatcagggtaatgcacaattccttgcgct / SATW20_19870 / CBI49861.1 / phage protein	5.62452
1230 / attaaaattctcatcagggtaatgcacaattccttgcgct / SATW20_19870 / CBI49861.1 / phage protein	5.47086
MWP005/pETB_p25	5.13022
10002 / caacagcacagccactgatgactggtgctatgatg / MWP005 / NP_863275.1 / hypothetical protein	5.00768
11566 / caacagcacagccactgatgactggtgctatgatg / pETB_p25 / NP_478368.1 / hypothetical protein	5.62315
654 / caacagcacagccactgatgactggtgctatgatg / MWP005 / NP_863275.1 / hypothetical protein	4.75984
hlb	4.90008
11634 / aagtagaatcaacatgctaatgccccataaacaacccttt / hlb / CBI49807.1 / phage protein	6.053
2286 / aagtagaatcaacatgctaatgccccataaacaacccttt / hlb / CBI49807.1 / phage protein	3.74717
SAV2413/SATW20_25430	4.69241
5788 / gaattgaatatttgaccaaaccttctagcataggtccgaa / SATW20_25430 / CBI50408.1 / transport system membrane protein	4.69241
SAV0699/SATW20_07740	4.68662
4918 / ccgccaagcgagacaataacagattgcgcacc / SATW20_07740 / CBI48653.1 / putative phosphofructokinase	4.68662
SAV1573/SATW20_15690	4.56568
10864 / gcagcagcacgttcgaaaggaagatcaatgtcagc / SATW20_15690 / CBI49447.1 / putative exported protein	5.02219
1516 / gcagcagcacgttcgaaaggaagatcaatgtcagc / SATW20_15690 / CBI49447.1 / putative exported protein	4.10917
mvA	4.53894
3226 / attgtaaactcatatgaccttgttgaataccttctgacac / mvaA / CBI50531.1 / 3-hydroxy-3-methylglutaryl-coenzyme A reductase	4.53894
mntB	4.48715
4236 / tccccgaagctaagaaagcggtaaaactaattccaatagc / mntB / CBI48586.1 / ABC transporter permease protein	3.23101
9030 / agaatgatagggcaacaccaggtaatactgcgtgactc / mntB / CBI48586.1 / ABC transporter permease protein	5.74329
rep cluster 2	4.39385
8726 / atagttttgaagttgttgtggcaattcttcgagtacttgg / repA / ACZ68827.1 / replication initiator protein A	4.39385
SAV0353/SATW20_04210	4.34423
10401 / acggataccgagataatcattacttggtcatgccccttaa / SAV0353 / NP_370877.1 / hypothetical protein	5.24212
1063 / acggataccgagataatcattacttggtcatgccccttaa / SAV0353 / NP_370877.1 / hypothetical protein	3.44634
mntC	4.27411
528 / ttcacttgtaatcatggcacgttgttcttttggaatgtca / mntC / CBI48585.1 / ABC transporter extracellular binding protein	3.95854
9876 / ttcacttgtaatcatggcacgttgttcttttggaatgtca / mntC / CBI48585.1 / ABC transporter extracellular binding protein	4.58968
fabI	4.26419
7603 / agcgtccgcgtaagtcttccatattagcaaatgcga / fabI / CBI48887.1 / enoyl-acyl-carrier-protein reductase (NADH)	2.15029
7945 / cacgtgaagtttcagaaaagcgtccgcgtaagtctt / fabI / CBI48887.1 / enoyl-acyl-carrier-protein reductase (NADH)	6.37809
SAV2383/SATW20_25130	3.98406
7914 / aattccatagtatgtatctttctttccgccagtcatcatc / SATW20_25130 / CBI50378.1 / putative exported protein	3.98406
SAV0672/SATW20_07470	3.97745
8705 / tcaacttgtggcaattgcaacatgctcggatcataact / SATW20_07470 / CBI48626.1 / LysR family regulatory protein	3.97745
SAV1617/SATW20_16120	3.90942
6132 / tacatcttgcgttggaagttcttcatagtcgaatttcatt / SATW20_16120 / CBI49489.1 / conserved hypothetical protein	3.90942
glpD	3.87992
8929 / agccatgtgacgatagcctgttaatttaccacctgcaata / glpD / NP_371826.1 / aerobic glycerol-3-phosphate dehydrogenase	3.40455
9959 / agccatgtgacgatagcctgttaatttaccacctgca / glpD / CBI49173.1 / aerobic glycerol-3-phosphate dehydrogenase	4.35528
SAV2335/SATW20_24670	3.83505
6636 / gcaacaccaaccgttgatgcagtagctacacct / SATW20_24670 / CBI50332.1 / putative membrane protein	3.83505
cycA	3.80519
10147 / tggactgttatcaggatcaacttgctgccaagggat / cycA / CBI49563.1 / putative D-serine/D-alanine/glycine transporter	4.9792
799 / tggactgttatcaggatcaacttgctgccaagggat / cycA / CBI49563.1 / putative D-serine/D-alanine/glycine transporter	4.31985
8340 / acaaaattaatcaagcccgcagcaaacggaattccga / cycA / CBI49563.1 / putative D-serine/D-alanine/glycine transporter	2.11652
pEDINA_p26	3.78781
493 / aatgtttcagaaaaatctcggcaatacggacattcttgaa / pEDINA_p26 / YP_001573898.1 / hypothetical protein	3.53319
9841 / aatgtttcagaaaaatctcggcaatacggacattcttgaa / pEDINA_p26 / YP_001573898.1 / hypothetical protein	4.04243
SAV0347/SATW20_04150	3.76822
6193 / tgacgacaagacttgttgggcctgtgatgcctaaa / SATW20_04150 / CBI48299.1 / putative Sec-independent protein translocaseprotein	3.76822
GNAT family	3.69803
8749 / agttgtttagtaaacccagatgtattgctaacatacccat / SATW20_20080 / CBI49881.1 / acetyltransferase (GNAT) family protein	3.69803
SAV0692/SATW20_07670	3.61854
7637 / ataaatacacctagtccaaatggcagcatcatgagtaaga / SATW20_07670 / CBI48646.1 / putative membrane protein	3.61854
SAV1152/ATW20_11450	3.52274
438 / acttatgacacaaacaaattgcgcacgacgatcagttgta / SATW20_11450 / CBI49024.1 / nucleoside-triphosphatase	3.17582
9786 / acttatgacacaaacaaattgcgcacgacgatcagttgta / SATW20_11450 / CBI49024.1 / nucleoside-triphosphatase	3.86966
fmt	3.52034
159 / tgttggcttagcatagaaaccatatcgatattcatctgga / fmt / CBI48932.1 / autolysis and methicillin resistant-relatedprotein	3.22027
9494 / tgttggcttagcatagaaaccatatcgatattcatctgga / fmt / CBI48932.1 / autolysis and methicillin resistant-relatedprotein	3.8204
SAV2566/ssaA	3.38371
11830 / tgcgatagtggcaagtcctgctgtagcgattgta / SAV2566 / NP_373090.1 / secretory antigen precursor SsaA	3.37425
2482 / tgcgatagtggcaagtcctgctgtagcgattgta / SAV2566 / NP_373090.1 / secretory antigen precursor SsaA	3.39317
SAV0171/SATW20_01810	3.36378
6593 / atcgtaatgccttccggaatgttccaagttacaaggtaat / SATW20_01810 / CBI48065.1 / conserved hypothetical protein	3.36378
SAV2032/SATW20_20150	3.30307
7084 / cccaggttgatcgggatctggtgacgggttag / SATW20_20150 / CBI49888.1 / membrane anchored protein	3.30307
rho	3.29552
5227 / ggataaagtggtgtcaaagcttggaaatgcggacgtttc / rho / CBI50127.1 / transcription termination factor	3.29552
csbD/SATW20_16200	3.27977
12353 / catttcctttaaattgatcgaacttactttcgtctgccat / SATW20_16200 / CBI49497.1 / conserved hypothetical protein	3.27977
ddh	3.26083
6647 / agcacctaacaaagtaccatcgttcactgcagcgattaa / ddh / CBI50509.1 / D-specific D-2-hydroxyacid dehydrogenase	3.26083
SAV1036	3.258
3749 / aaagataacaacaatatcatgattgcacctgggaagaacc / SAV1036 / NP_371560.1 / hypothetical protein	3.258
SAV0348/SATW20_04160	3.24922
5628 / acgtatgttgcagtgccatcttgaatgttgacgatattgt / SAV0348 / NP_370872.1 / hypothetical protein	3.46503
8773 / ggtcttgcaagtcgatataagtacaagtgcccgcttga / SATW20_04160 / CBI48300.1 / conserved hypothetical protein	3.03342
fabF	3.22575
7919 / acctgcaattgccatatgagtgattggagcttccg / SAV0984 / NP_371508.1 / 3-oxoacyl-ACP synthase	3.22575
SAV0584/SATW20_06530	3.20903
4182 / gctgcaggagaacctggcactaataacaacgctaagaaaa / SATW20_06530 / CBI48532.1 / putative amino acid permease	2.75431
6280 / caacatatgcccatggtgccacggatacaataaccac / SATW20_06530 / CBI48532.1 / putative amino acid permease	3.66376
vraG	3.20139
12380 / tcgcttggaatgattataagccgtcactgcaaaaacagc / vraG / CBI48616.1 / putative ABC transporter permease	3.5962
3044 / tcgcttggaatgattataagccgtcactgcaaaaacagc / vraG / CBI48616.1 / putative ABC transporter permease	2.80658
guaB	3.14987
8428 / gcaggacccatacgtgtaaattgtgcttcttcgcgtaatt / guaB / NP_370914.1 / inositol-monophosphate dehydrogenase	3.14987
SAV2253/SATW20_23870	3.13035
4147 / acgcttcaaatgcagcaccgaacgttggttcaa / SATW20_23870 / CBI50252.1 / xanthine/uracil permeases family protein	2.43452
6158 / acgcttcaaatgcagcaccgaacgttggttca / SAV2253 / NP_372777.1 / xanthine/uracil permease family protein	3.82618
clfA	3.08584
1003 / tacattattgttagaacctgactcggaatcgctatttgaa / clfA / CBI48741.1 / clumping factor	2.23981
10341 / tacattattgttagaacctgactcggaatcgctatttgaa / clfA / CBI48741.1 / clumping factor	2.40063
3874 / ttaggtgaattaggcggaactacattattgttagaacctg / clfA / CBI48741.1 / clumping factor	4.61708
SAV0104/SATW20_01190	3.07532
11794 / tgttgaagataccatgtgatactgcaatcgtcatcgctgg / SATW20_01190 / CBI48003.1 / putative Na+/Pi-cotransporter protein	3.07532
SAV2403/SATW20_25330	3.05229
3406 / cgacaccacaagctatgaagaatgcctttgttaagccg / SATW20_25330 / CBI50398.1 / putative nitrite transporter	3.05229
fus	3.04635
6253 / tgcattaccacgaggttccataccatcaacacgtcc / fus / CBI48496.1 / translation elongation factor G	3.04635
SAV1853/SATW20_18470	3.02908
11941 / tcttttaaatcttcaaaatccgttaccatactgttttctt / SATW20_18470 / CBI49721.1 / putative membrane protein	3.02908
mnhE	3.02614
11189 / cctggtaacactctgtgtaagaggtaaacaagaactaggc / mnhE / CBI48827.1 / Na+/H+ antiporter subunit	3.02614
rep cluster 1	2.95081
10879 / gcaacagaaccttcttttctctccatgggcgctg / SAP017A_008 / ADA61463.1 / truncated replication protein	2.98935
11363 / gcaacagaaccttcttttctctccatgggcgctg / SAP029A_025 / ACZ58726.1 / truncated replication protein	3.0817
1531 / gcaacagaaccttcttttctctccatgggcgctg / SAP017A_008 / ADA61463.1 / truncated replication protein	2.75314
6194 / gcaacagaaccttcttttctctccatgggcgctg / SAP099A_017 / ADA80059.1 / truncated replication protein	2.97905
SAV2517/SATW20_26380	2.91441
10151 / tctgctgaatggaacgctgaaacgtgacgcaaatg / SATW20_26380 / CBI50502.1 / putative membrane protein	2.99879
803 / tctgctgaatggaacgctgaaacgtgacgcaaatg / SATW20_26380 / CBI50502.1 / putative membrane protein	2.83002
rpoC	2.88212
10235 / ggaagaccttgtgtgatatcgctacctgctacccca / rpoC / CBI48492.1 / DNA-directed RNA polymerase beta' chain protein	2.88212
SAV1356/SATW20_13570	2.86954
9666 / ccttgcttaacagggtgtggtacggcagcagt / SATW20_13570 / CBI49236.1 / sodium:alanine symporter family protein	2.86954
atpD	2.86387
11019 / gcaagtgttggttggtaacctactgcagaaggcatacg / atpD / CBI50109.1 / ATP synthase beta chain	3.17503
1681 / gcaagtgttggttggtaacctactgcagaaggcatacg / atpD / CBI50109.1 / ATP synthase beta chain	2.55271
transposase cluster 2	2.84535
11695 / tgatgaacatagatgcctcgttctctcaatatttcagata / SATW20_p1060 / CBI50721.1 / IS431 transposase	3.24208
2347 / tgatgaacatagatgcctcgttctctcaatatttcagata / SATW20_p1060 / CBI50721.1 / IS431 transposase	2.44861
SAP029A_029/SAP099A_013	2.83927
11580 / tactatccccattattaaaactacgagagctatcccttta / SAP029A_029 / ACZ58730.1 / hypothetical protein	2.80418
2240 / tactatccccattattaaaactacgagagctatcccttta / SAP029A_029 / ACZ58730.1 / hypothetical protein	2.03084
7643 / tactatccccattattaaaactacgagagctatcccttta / SAP099A_013 / ADA80055.1 / hypothetical protein	3.6828
gsaB	2.77677
6866 / ggtacagtaatgacttcacgtgcgacgctttctggaa / gsaB / NP_372388.1 / glutamate-1-semialdehyde aminotransferase	2.77677
atl	2.70572
11092 / aatgccatacatttgagcagctttgttaaatgcagcacc / atl / CBI48928.1 / bifunctional autolysin precursor	2.13579
8963 / cacagcagttggtgcagttaaatcttttgcatttacccaa / atl / CBI48928.1 / bifunctional autolysin precursor	3.27564
SAV0353/SATW20_04210	2.64396
8792 / tgctaaatgatgacgaagctaaaccaaccagtacctcgc / SATW20_04210 / CBI48305.1 / putative membrane protein	2.64396
SAV0551/SATW20_06210	2.6367
8247 / tgtcgcaacatcaacgtcaaaacctgcttccattaaatga / SATW20_06210 / CBI48500.1 / ThiJ/PfpI family protein	2.6367
SAV2147/SATW20_22850	2.58791
10307 / taaatatgcatctactggtggtttttgcccaaattgtgaa / SATW20_22850 / CBI50153.1 / putative membrane protein	2.60363
974 / taaatatgcatctactggtggtttttgcccaaattgtgaa / SATW20_22850 / CBI50153.1 / putative membrane protein	2.57219
ackA	2.54997
6255 / gccatcgatagctgcaattgatgctccattaccaatgtga / ackA / CBI49578.1 / acetate kinase	2.54997
mtlF	2.51889
9158 / catctgtgccatgaggaattgctaagccatttcccataa / mtlF / CBI50161.1 / PTS system, mannitol-specific IIA component	2.51889
SAV1883/SATW20_18770	2.49541
10966 / gtggaccgaataggaaatgactaattacagaaccaagcgt / SATW20_18770 / CBI49751.1 / putative membrane protein	2.65687
1622 / gtggaccgaataggaaatgactaattacagaaccaagcgt / SATW20_18770 / CBI49751.1 / putative membrane protein	2.33395
tarO	2.44508
11921 / ccataaaaagcaactactaaggcagcggcaatttgaccag / tarO / CBI48701.1 / putative glycosyl transferase	2.44508
rir1	2.44311
6791 / cgttgagataccttggtcaatatgcgtttgaattgtcgca / rir1 / CBI48685.1 / ribonucleoside-diphosphate reductase alphachain	2.44311
SAV1160/SATW20_11520	2.42836
4366 / gacgataagcatgatgacacttttcaaacaacctctatca / SATW20_11520 / CBI49031.1 / putative membrane protein	2.42836
SAV0174/SATW20_01840	2.42242
4859 / gcaagaagcccaatggaatagcaaccaacaatgcgac / SATW20_01840 / CBI48068.1 / putative transport system permease	2.42242
SAV1022/SATW20_10180	2.4076
7906 / ggcaatacagcgatgtctgggtgcgctaatacca / SATW20_10180 / CBI48897.1 / putative membrane protein	2.4076
dltD	2.37548
5027 / ccatataaacccaacctttccaaccgatgtgtacggca / dltD / CBI48814.1 / putative lipoteichoic acid biosynthesis protein	2.37548
isaB	2.36141
246 / tatggtgtatgtccaactgttacttcgacaactctattat / isaB / NP_373162.1 / hypothetical protein	2.48931
9587 / tatggtgtatgtccaactgttacttcgacaactctattat / isaB / NP_373162.1 / hypothetical protein	2.2335
SAV0675/SATW20_07500	2.35468
12400 / actctgtatcatgagggttgacgcgaaagtcagagc / SATW20_07500 / CBI48629.1 / putative membrane protein	2.35468
SAV2387/SATW20_25170	2.29476
10895 / agttgttcagatttgtattttgcgcttctagtagcttgaa / SATW20_25170 / CBI50382.1 / putative small heat shock protein	2.29476
atpA	2.29373
6658 / accaacacgagatacagattgtccggcattaatcgct / atpA / CBI50111.1 / ATP synthase alpha chain	2.29373
SAV2032/SATW20_20150	2.28665
6723 / cggttcaaatgagcgttgttttgaatccggcttatcttcg / SAV2032 / NP_372556.1 / hypothetical protein	2.28665
clfB	2.26778
6075 / gggtctggacttggttctgggtcaaccggc / clfB / NP_373154.1 / clumping factor B	2.26778
SAV2072/SATW20_22120	2.25934
3942 / gctatgggtatccaaaacagcacagcacttaacctcatca / SAV2072 / NP_372596.1 / hypothetical protein	2.25934
sdhA	2.24864
10133 / gctgataacaatgaattggcacctaagcggttaccaccat / sdhA / CBI49021.1 / putative succinate dehydrogenase flavoproteinsubunit	2.24864
sceD	2.21316
7768 / gcggcatcttgaacactttcaggagcatttgctgg / sceD / CBI50102.1 / putative exported protein	2.21316
mscL	2.21255
10737 / acaacattttcttccacaactgcttcttcttcggcttctt / mscL / CBI49228.1 / large-conductance mechanosensitive channel	2.21255
gyrA	2.19907
9949 / ttgaagtagattgctcatcttcattcgtttcatcttctgc / gyrA / NP_370530.1 / DNA gyrase subunit A	2.19907
SAV0579/SATW20_06480	2.19127
9808 / ctggtgcgccttcatggtgatactgtcgataaataatcat / SATW20_06480 / CBI48527.1 / hypothetical protein	2.19127
cna	2.18304
35 / tagaatgatcaggtttagttggtggtgttttgtcttttgg / cna / CBI50692.1 / collagen adhesin	2.18304
dltC	2.17308
6060 / atgcttcaacgattttatttggtgttgcccactcatctct / dltC / CBI48813.1 / D-alanyl carrier protein	2.17308
infB	2.13111
11311 / acaggcgttgatggaccagccgttttgattctttg / infB / CBI49142.1 / translation initiation factor IF-2	2.13111
SAV2170/SATW20_23050	2.1287
5091 / gctgcaacaccatgagatgccgcattaccaatttct / SATW20_23050 / CBI50173.1 / putative membrane protein	2.1287
SAV0565/SATW20_06350	2.12012
7444 / aatttaacactgcgctgatctaatgtttggactggtgtat / SATW20_06350 / CBI48514.1 / putative glycosyl transferase	2.12012
SAV0321	2.11964
8803 / caggtggaagtgttttaagttcatctggtgcaatattata / SAV0321 / NP_370845.1 / hypothetical protein	2.11964
nupC	2.10816
8729 / ccatggcacaccgactaagaatgcaaatggtgca / nupC / CBI48469.1 / nucleoside permease	2.10816
SAV2643/SATW20_27810	2.10544
10615 / taagaacacttgtcttgtcgttaagactgactctagactc / SAV2643 / NP_373167.1 / phage infection protein	2.10544
SAV2183/SATW20_23210	2.0842
7507 / gtgtagagtcttgtccgttttggttatgattgttagccat / SATW20_23210 / CBI50187.1 / putative membrane protein	2.0842
rpoA	2.08192
9077 / cggctgcacctggtaatgaagatagtaggatacgacgta / rpoA / CBI50223.1 / DNA-directed RNA polymerase alpha chain	2.08192
rep cluster 4	2.05462
7649 / attgctgtaatcgaatgtgctttttcttcttcgtctgtcg / SAP055A_021 / ACZ68469.1 / replication protein	2.10871
8796 / attgctgtaatcgaatgtgctttttcttcttcgtctgtcg / SAP013A_030 / ADA61305.1 / replication protein	2.00052
SAV1883/SATW20_18770	2.05282
10207 / cttgttcgtcaaatccaagtggaccgaataggaaatgact / SAV1883 / NP_372407.1 / transporter	2.05282
SAV2643/SATW20_27811	2.01975
1267 / taagaacacttgtcttgtcgttaagactgactctagactc / SAV2643 / NP_373167.1 / phage infection protein	2.01975
pheT	2.01963
11620 / acatgcctgggaatctcggaattggctggtaattaatgt / pheT / CBI49012.1 / putative phenylalanyl-tRNA synthetase betachain	2.01963
SAV2647/SATW20_27850	2.01468
6617 / cgaattgttcacgcgagatttcgtgtgcatgtgct / SATW20_27850 / CBI50648.1 / conserved hypothetical protein	2.01468
cvfC	2.00621
9007 / gggcttttagtgcgggaagctgctctgcatt / cvfC / CBI49308.1 / conserved hypothetical protein	2.00621

## Sheet: QBR1052
Genes upregulated in QBR1052	Positive Fold Change		Genes donwregulated in QBR1052	Negative Fold Change
pEDINA_p38	297.726		SAV0801	0.207717
8818 / tggagccaataaccaaataacgtgaccagacaaccacta / pEDINA_p38 / YP_001573910.1 / hypothetical protein	297.726		5619 / ttataatcatacaatctttcttcatgcgcacacacgttac / SAV0801 / NP_371325.1 / hypothetical protein	0.207717
gatB	85.1458		SATW20_02920	0.253617
6179 / tggtgatgctaaaacgattgctaaagttcccgcaagt / scn / CBI49810.1 / staphylococcal complement inhibitor SCIN	85.1458		4346 / ctttagctaattctgttgcagacttatcaagatacggtat / SATW20_02920 / CBI48176.1 / hypothetical protein	0.2015
fabI	47.6386		7927 / aatacccgagttaataccatctttagctaattctgttgca / SATW20_02920 / CBI48176.1 / hypothetical protein	0.305733
7603 / agcgtccgcgtaagtcttccatattagcaaatgcga / fabI / CBI48887.1 / enoyl-acyl-carrier-protein reductase (NADH)	26.6779		SAV2643/SATW20_27810	0.308075
7945 / cacgtgaagtttcagaaaagcgtccgcgtaagtctt / fabI / CBI48887.1 / enoyl-acyl-carrier-protein reductase (NADH)	68.5994		3910 / agaatacttgtcgtgtcgttaacactggctctaagctctt / SATW20_27810 / CBI50644.1 / putative membrane protein	0.308075
transposase cluster 2	45.5436		SAV1317/SATW20_13200	0.320199
10056 / cgttcaaacactgtgggtgaaaaatggccatcacgtg / SAP017A_022 / ADA61477.1 / IS256, transposase	57.5308		8735 / ggcgattgcaaatataccgacttcttagcgctcataatca / SAV1317 / NP_371841.1 / cardiolipin synthetase-like protein	0.320199
12000 / cgttcaaacactgtgggtgaaaaatggccatcacgtg / SATW20_21360 / CBI50004.1 / IS256 transposase	39.3692		SATW20_24740	0.330761
12419 / cgttcaaacactgtgggtgaaaaatggccatcacgtg / SATW20_18010 / / IS256 transposase (pseudogene)	50.8022		6973 / cggtgtttcagatgtacacgctttttccggtgtttca / SATW20_24740 / CBI50339.1 / putative membrane protein	0.330761
2652 / cgttcaaacactgtgggtgaaaaatggccatcacgtg / SATW20_21360 / CBI50004.1 / IS256 transposase	30.3886		bmfBB	0.362709
3087 / cgttcaaacactgtgggtgaaaaatggccatcacgtg / SATW20_18010 / / IS256 transposase (pseudogene)	39.6872		5739 / ttgtaatatcgctgcttgagggtgatttataatccccatt / bmfBB / NP_372039.1 / branched-chain alpha-keto acid dehydrogenase E2	0.362709
3321 / cgttcaaacactgtgggtgaaaaatggccatcacgtg / SATW20_15980 / CBI49475.1 / IS256 transposase	36.1831		SAV2444/SATW20_25730	0.396976
4874 / cgttcaaacactgtgggtgaaaaatggccatcacgtg / SATW20_20720 / CBI49943.1 / IS256 transposase	42.7716		6511 / tgaagcaacacccgacttatcatctggcgcact / SATW20_25730 / CBI50438.1 / putative transport protein	0.396976
5004 / cgttcaaacactgtgggtgaaaaatggccatcacgtg / SATW20_20690 / CBI49940.1 / IS256 transposase	40.8765		SATW20_03350	0.429572
6684 / cgttcaaacactgtgggtgaaaaatggccatcacgtg / SAP017A_036 / ADA61491.1 / IS256, transposase	47.7136		5076 / ttcaaccagttgtatactgtacttctacatactccaaaca / SATW20_03350 / CBI48219.1 / putative DNA-binding protein	0.429572
708 / cgttcaaacactgtgggtgaaaaatggccatcacgtg / SAP017A_022 / ADA61477.1 / IS256, transposase	54.0482
7386 / cgttcaaacactgtgggtgaaaaatggccatcacgtg / SAP017A_025 / ADA61480.1 / IS256, transposase	58.7686
7849 / cgttcaaacactgtgggtgaaaaatggccatcacgtg / SATW20_13090 / CBI49188.1 / IS256 transposase	52.9589
8747 / cgttcaaacactgtgggtgaaaaatggccatcacgtg / SATW20_11560 / CBI49035.1 / IS256 transposase	40.9683
SAV2412/SATW20_25420	25.4839
11768 / cggacgattgaacatctcttctggagccccttgtt / SATW20_25420 / CBI50407.1 / ABC transporter ATP-binding protein	26.9377
2420 / cggacgattgaacatctcttctggagccccttgtt / SATW20_25420 / CBI50407.1 / ABC transporter ATP-binding protein	24.03
trap	21.7328
130 / tatctgatgctgaaaattggaatagttgatgggtcgggtt / trap / CBI49703.1 / signal transduction protein TRAP	22.2261
9453 / tatctgatgctgaaaattggaatagttgatgggtcgggtt / trap / CBI49703.1 / signal transduction protein TRAP	21.2396
SAV2413/SATW20_25430	18.4275
3306 / accaataatagcagccactacaggtgccaatgtccatt / SAV2413 / NP_372937.1 / ABC transporter permease	18.4275
SATW20_19350	17.9032
4804 / ataaataacgtaactgtagtcataggcgtccatacataat / SATW20_19350 / CBI49809.1 / phage protein	17.9032
murA1	17.7648
374 / ttgtgattgcatatcagtcgggaatccaggatgtggta / murA1 / CBI50106.1 / putative UDP-N-acetylglucosamine1-carboxyvinyltransferase	17.7648
SAV2304/SATW20_24340	16.5025
7852 / agcgcctttagaaggtgtatgatttactgtgaatccagca / SATW20_24340 / CBI50299.1 / putative exported protein	16.5025
murA2	16.4111
9722 / ttgtgattgcatatcagtcgggaatccaggatgtggta / murA1 / CBI50106.1 / putative UDP-N-acetylglucosamine1-carboxyvinyltransferase	16.4111
sle1	14.6273
11485 / gcgttacttgagctagcagtacctgatacttttaattttt / SATW20_05330 / CBI48412.1 / putative exported protein	14.6273
SAV0663/SATW20_07380	14.1113
8117 / aattcaatagcagcacgatccagattgaaaaccatctctt / SATW20_07380 / CBI48617.1 / conserved hypothetical protein	14.1113
SAV0240/SATW20_02420	13.6535
9275 / gatgtattggcctggtgtaaattcactaaagtcatattct / SAV0240 / NP_370764.1 / flavohemoprotein	13.6535
xpt	12.8541
6258 / tgcagccatgattgcaggtgcgataccgga / xpt / CBI48338.1 / putative xanthine phosphoribosyltransferase	12.8541
sle2	12.7652
2140 / gcgttacttgagctagcagtacctgatacttttaattttt / SATW20_05330 / CBI48412.1 / putative exported protein	12.7652
mntB	11.9969
4236 / tccccgaagctaagaaagcggtaaaactaattccaatagc / mntB / CBI48586.1 / ABC transporter permease protein	9.01707
9030 / agaatgatagggcaacaccaggtaatactgcgtgactc / mntB / CBI48586.1 / ABC transporter permease protein	14.9768
GNAT family	11.6102
10144 / ctaatttttcatatacatggcaagctctaggattaccttt / SAP069A_003 / ACZ68693.1 / Acetyltransferase, GNAT family	6.03556
11665 / ctaatttttcatatacatggcaagctctaggattaccttt / SaurJH9_2760 / YP_001220638.1 / GCN5-related N-acetyltransferase	15.3571
125 / cctttgtcttgatagttaggtaacattcctattgagtgta / SAP079A_053 / ADA62123.1 / Acetyltransferase, GNAT family	3.9348
2317 / ctaatttttcatatacatggcaagctctaggattaccttt / SaurJH9_2760 / YP_001220638.1 / GCN5-related N-acetyltransferase	11.2992
3701 / ctaatttttcatatacatggcaagctctaggattaccttt / SAP017A_024 / ADA61479.1 / Acetyltransferase, GNAT family	11.7462
4540 / ctaatttttcatatacatggcaagctctaggattaccttt / SAP080A_027 / ADA62150.1 / Acetyltransferase, GNAT family	19.592
5258 / ctaatttttcatatacatggcaagctctaggattaccttt / SAP068A_033 / ACZ68668.1 / Acetyltransferase, GNAT family	11.1902
575 / ctaatttttcatatacatggcaagctctaggattaccttt / SAP082A_038 / ADA62210.1 / Acetyltransferase, GNAT family	11.3742
6005 / ctaatttttcatatacatggcaagctctaggattaccttt / SAVP027 / NP_115316.1 / acetyltransferase (GNAT) family protein, hypothetical protein	21.7554
7420 / ctaatttttcatatacatggcaagctctaggattaccttt / SAP014A_005 / ADA61312.1 / Acetyltransferase, GNAT family	13.956
796 / ctaatttttcatatacatggcaagctctaggattaccttt / SAP069A_003 / ACZ68693.1 / Acetyltransferase, GNAT family	10.6731
9448 / cctttgtcttgatagttaggtaacattcctattgagtgta / SAP079A_053 / ADA62123.1 / Acetyltransferase, GNAT family	3.76807
9923 / ctaatttttcatatacatggcaagctctaggattaccttt / SAP082A_038 / ADA62210.1 / Acetyltransferase, GNAT family	10.2513
hlb	10.5458
11634 / aagtagaatcaacatgctaatgccccataaacaacccttt / hlb / CBI49807.1 / phage protein	11.7761
2286 / aagtagaatcaacatgctaatgccccataaacaacccttt / hlb / CBI49807.1 / phage protein	9.31539
SAV2368/SATW20_25000	10.0366
12525 / tgacgtgcaaccggcgcggcattttgtcca / SATW20_25000 / CBI50365.1 / putative lipoprotein	11.0474
3201 / tgacgtgcaaccggcgcggcattttgtcca / SATW20_25000 / CBI50365.1 / putative lipoprotein	9.02568
SAV2342/SATW20_24740	9.92303
6560 / acagctggaaccataagtatcaaatgccatagtgccatat / SAV2342 / NP_372866.1 / hypothetical protein	9.92303
MWP005 /pETB_p25	9.90099
10002 / caacagcacagccactgatgactggtgctatgatg / MWP005 / NP_863275.1 / hypothetical protein	11.5674
11566 / caacagcacagccactgatgactggtgctatgatg / pETB_p25 / NP_478368.1 / hypothetical protein	11.0438
2226 / caacagcacagccactgatgactggtgctatgatg / pETB_p25 / NP_478368.1 / hypothetical protein	8.05948
654 / caacagcacagccactgatgactggtgctatgatg / MWP005 / NP_863275.1 / hypothetical protein	8.93335
SAV1947	9.32161
5682 / ctagacctatcaatgcaataaggaataaaccaaactgcaa / SAV1947 / NP_372471.1 / hypothetical protein	9.32161
yrhB	8.95348
116 / agctcgaatatctgctggaatggatgcatgtgtcatcaa / SATW20_05290 / CBI48408.1 / putative Cys/Met metabolism PLP-dependentenzyme	7.45442
9439 / agctcgaatatctgctggaatggatgcatgtgtcatcaa / SATW20_05290 / CBI48408.1 / putative Cys/Met metabolism PLP-dependentenzyme	10.4525
dltD	8.94823
5175 / tctcatcccaagaagcgtctggttttgtagcaggtttaa / dltD / CBI48814.1 / putative lipoteichoic acid biosynthesis protein	8.94823
fruA	8.59837
3748 / cggcagctgcaaatggaatcgcaccttctgtaa / fruA / CBI48654.1 / PTS transport system, fructose-specific IIABCcomponent	11.4717
6785 / cggcagctgcaaatggaatcgcaccttctgtaat / fruA / NP_371224.1 / fructose specific permease	10.694
8926 / cgcacctgttgcaaaaacatatgccgctttgttgaatg / fruA / NP_371224.1 / fructose specific permease	3.62941
efp	8.5258
5710 / gccgatttagtggcaccagttgcagtatcaccttt / efp / CBI49403.1 / putative elongation factor P	8.5258
mprF	8.25745
5071 / aaatgttcaaagacacggcctgcaagtcgttctctt / mprF / CBI49239.1 / putative membrane protein	8.25745
SAV2413/SATW20_25430	7.95061
5788 / gaattgaatatttgaccaaaccttctagcataggtccgaa / SATW20_25430 / CBI50408.1 / transport system membrane protein	7.95061
clpL	7.82492
9040 / ttgcacgtgaaaccatttctacagcttgatcttgacctat / clpL / NP_373072.1 / ATP-dependent Clp proteinase chain	11.3738
9296 / cagcgtcattgccattgccaaagccagcatt / clpL / CBI50534.1 / putative ATP-dependent protease ATP-bindingsubunit ClpL	4.27605
rep cluster 1	7.76676
8028 / acgtcgtttttgaatgagtagaccatcgttttctaaccct / pEDINA_p34 / YP_001573906.1 / hypothetical protein	8.07545
9553 / acgtcgtttttgaatgagtagaccatcgttttctaaccct / SAP029A_021 / ACZ58722.1 / Replication protein	7.45807
SAV0943/SATW20_09430	7.71785
43 / tgaaataaagaatacgagtacccctgccagtgcaccaaa / SAV0943 / NP_371467.1 / transporter	8.14992
9364 / tgaaataaagaatacgagtacccctgccagtgcaccaaa / SAV0943 / NP_371467.1 / transporter	7.28578
fnb	7.6703
12126 / cactgtctgagtcgttgtctgatcctgtgtcactcg / fnb / NP_371335.1 / fibrinogen-binding protein	8.24566
2778 / cactgtctgagtcgttgtctgatcctgtgtcactcg / fnb / NP_371335.1 / fibrinogen-binding protein	7.09495
mntC	7.51253
10512 / tcaaaccaaccgttaccagtctctaaatttaatccgttgt / mntC / CBI48585.1 / ABC transporter extracellular binding protein	4.62178
1164 / tcaaaccaaccgttaccagtctctaaatttaatccgttgt / mntC / CBI48585.1 / ABC transporter extracellular binding protein	5.7789
528 / ttcacttgtaatcatggcacgttgttcttttggaatgtca / mntC / CBI48585.1 / ABC transporter extracellular binding protein	9.4423
9876 / ttcacttgtaatcatggcacgttgttcttttggaatgtca / mntC / CBI48585.1 / ABC transporter extracellular binding protein	10.2071
SAV2383/SATW20_25130	7.44764
7914 / aattccatagtatgtatctttctttccgccagtcatcatc / SATW20_25130 / CBI50378.1 / putative exported protein	7.44764
rho	7.4307
5227 / ggataaagtggtgtcaaagcttggaaatgcggacgtttc / rho / CBI50127.1 / transcription termination factor	7.4307
bfmB	7.30917
206 / tgtaaaatcgctgcttgtggatgatttataatacccattg / bfmB / CBI49390.1 / lipoamide acyltransferase component ofbranched-chain alpha-keto acid dehydrogenase complex	8.49479
9547 / tgtaaaatcgctgcttgtggatgatttataatacccattg / bfmB / CBI49390.1 / lipoamide acyltransferase component ofbranched-chain alpha-keto acid dehydrogenase complex	6.12354
SAV1617/SATW20_16120	7.13421
6132 / tacatcttgcgttggaagttcttcatagtcgaatttcatt / SATW20_16120 / CBI49489.1 / conserved hypothetical protein	7.13421
SAV0711/SATW20_07860	6.74817
2032 / ttgaatacattttggttggtgttcgagcgatgccaaattt / SATW20_07860 / CBI48665.1 / putative 6-pyruvoyl tetrahydropterin synthase	6.74817
SAV2368/SATW20_25000	6.70662
4779 / cgtgcaaccggcgcggcattttgtccataat / SAV2368 / NP_372892.1 / hypothetical protein	6.70662
SAV1914/SATW20_19090	6.6245
7384 / ccgttaaagggtgcagttggatatacaatgccaccga / SATW20_19090 / CBI49783.1 / putative oxygenase	6.6245
cycA	6.50574
10147 / tggactgttatcaggatcaacttgctgccaagggat / cycA / CBI49563.1 / putative D-serine/D-alanine/glycine transporter	6.3217
799 / tggactgttatcaggatcaacttgctgccaagggat / cycA / CBI49563.1 / putative D-serine/D-alanine/glycine transporter	6.68977
ackA	6.3816
6255 / gccatcgatagctgcaattgatgctccattaccaatgtga / ackA / CBI49578.1 / acetate kinase	6.3816
aacA-aphD	6.35192
10128 / ttaccctcaaaaactgttgttgcatttagtctttccataa / aacA-aphD / NP_863643.1 / bifunctional aminoglycoside modifying enzyme AacA-AphD	6.34447
10210 / ttaccctcaaaaactgttgttgcatttagtctttccataa / SAP080A_028 / ADA62151.1 / 6'-aminoglycoside N-acetyltransferase (AAC(6')) / 2''-aminoglycoside phosphotransferase	7.68128
11544 / ttaccctcaaaaactgttgttgcatttagtctttccataa / aacA-aphD / YP_001715988.1 / bifunctional aminoglycoside modifying enzyme AacA-AphD	7.08937
11603 / ttaccctcaaaaactgttgttgcatttagtctttccataa / SAP079A_001 / ADA62071.1 / 6'-aminoglycoside N-acetyltransferase (AAC(6')) / 2''-aminoglycoside phosphotransferase	6.76775
2204 / ttaccctcaaaaactgttgttgcatttagtctttccataa / aacA-aphD / YP_001715988.1 / bifunctional aminoglycoside modifying enzyme AacA-AphD	5.62772
2263 / ttaccctcaaaaactgttgttgcatttagtctttccataa / SAP079A_001 / ADA62071.1 / 6'-aminoglycoside N-acetyltransferase (AAC(6')) / 2''-aminoglycoside phosphotransferase	7.31071
2872 / ccctcgtgtaattcatgttctggcaaatcttcaataattc / aacA-aphD / CBI49941.1 / bifunctional AAC/APH	2.04316
327 / ttaccctcaaaaactgttgttgcatttagtctttccataa / aacA-aphD / CBI49941.1 / bifunctional AAC/APH	7.40183
3916 / ttaccctcaaaaactgttgttgcatttagtctttccataa / aacA / NP_115315.1 / N-acetyltransferase	5.29027
4491 / ttaccctcaaaaactgttgttgcatttagtctttccataa / SaurJH1_2806 / YP_001312300.1 / aminoglycoside phosphotransferase	8.32592
4595 / ttaccctcaaaaactgttgttgcatttagtctttccataa / SAP014A_006 / ADA61313.1 / 6'-aminoglycoside N-acetyltransferase (AAC(6')) / 2''-aminoglycoside phosphotransferase	6.80895
4714 / ttaccctcaaaaactgttgttgcatttagtctttccataa / SAP068A_032 / ACZ68667.1 / 6'-aminoglycoside N-acetyltransferase (AAC(6')) / 2''-aminoglycoside phosphotransferase	6.0565
5245 / ttaccctcaaaaactgttgttgcatttagtctttccataa / SAP069A_004 / ACZ68694.1 / 6'-aminoglycoside N-acetyltransferase (AAC(6')) / 2''-aminoglycoside phosphotransferase	8.00163
5407 / ttaccctcaaaaactgttgttgcatttagtctttccataa / SaurJH9_2761 / YP_001220639.1 / aminoglycoside phosphotransferase	7.93198
5992 / ttaccctcaaaaactgttgttgcatttagtctttccataa / SAP017A_023 / ADA61478.1 / 6'-aminoglycoside N-acetyltransferase (AAC(6')) / 2''-aminoglycoside phosphotransferase	6.44389
6122 / ccctcgtgtaattcatgttctggcaaatcttcaataattc / SAP082A_037 / ADA62209.1 / 6'-aminoglycoside N-acetyltransferase (AAC(6')) / 2''-aminoglycoside phosphotransferase	2.39653
780 / ttaccctcaaaaactgttgttgcatttagtctttccataa / aacA-aphD / NP_863643.1 / bifunctional aminoglycoside modifying enzyme AacA-AphD	6.50453
794 / ttaccctcaaaaactgttgttgcatttagtctttccataa / SAP082A_037 / ADA62209.1 / 6'-aminoglycoside N-acetyltransferase (AAC(6')) / 2''-aminoglycoside phosphotransferase	6.61868
824 / ccctcgtgtaattcatgttctggcaaatcttcaataattc / SAP079A_001 / ADA62071.1 / 6'-aminoglycoside N-acetyltransferase (AAC(6')) / 2''-aminoglycoside phosphotransferase	2.39826
8268 / ttaccctcaaaaactgttgttgcatttagtctttccataa / VRA0030 / NP_878008.1 / 6'-aminoglycoside N-acetyltransferase/2''-aminoglycoside phosphotransferase	7.66343
872 / ttaccctcaaaaactgttgttgcatttagtctttccataa / SAP080A_028 / ADA62151.1 / 6'-aminoglycoside N-acetyltransferase (AAC(6')) / 2''-aminoglycoside phosphotransferase	8.00788
9675 / ttaccctcaaaaactgttgttgcatttagtctttccataa / aacA-aphD / CBI49941.1 / bifunctional AAC/APH	7.02739
asnC	6.28244
9380 / gttggaccaaatgaaaatacttttccgtgtgccattgctg / asnC / NP_371978.1 / asparaginyl-tRNA synthetase	6.28244
SAV0434	6.22682
3943 / tcacctaatggatagaaccaagttgatggattaccttgaa / SAV0434 / NP_370958.1 / hypothetical protein	6.22682
SAV0672/SATW20_07470	6.1725
8705 / tcaacttgtggcaattgcaacatgctcggatcataact / SATW20_07470 / CBI48626.1 / LysR family regulatory protein	6.1725
SAV2403/SATW20_25330	6.07779
3406 / cgacaccacaagctatgaagaatgcctttgttaagccg / SATW20_25330 / CBI50398.1 / putative nitrite transporter	7.21395
4282 / tcggccaggtgtttgctgtaccattacttgcttc / SATW20_25330 / CBI50398.1 / putative nitrite transporter	4.94163
fus	6.04217
11559 / cgatagcgttttcgaattcgaaacctgcgcctgtttc / fus / CBI48496.1 / translation elongation factor G	8.59261
2220 / cgatagcgttttcgaattcgaaacctgcgcctgtttc / fus / CBI48496.1 / translation elongation factor G	7.21005
4884 / ccatcaacacgtccacgacgagatgttacgtcacc / fus / NP_371071.1 / elongation factor G	3.08576
6253 / tgcattaccacgaggttccataccatcaacacgtcc / fus / CBI48496.1 / translation elongation factor G	5.28026
SAV2184/SATW20_23220	5.98424
11117 / tgcaaccgtatcgaatgccgtcttttcaacagct / SATW20_23220 / CBI50188.1 / putative membrane protein	6.80829
1769 / tgcaaccgtatcgaatgccgtcttttcaacagct / SATW20_23220 / CBI50188.1 / putative membrane protein	5.1602
dltA	5.83406
10731 / cttcagttggaccatatgtgttgtaaatcgtcgcacttgg / dltA / CBI48811.1 / D-alanine-D-alanyl carrier protein ligase	5.94016
1383 / cttcagttggaccatatgtgttgtaaatcgtcgcacttgg / dltA / CBI48811.1 / D-alanine-D-alanyl carrier protein ligase	6.30363
2301 / agttggaccatatgtgttgtaaatcgtcgcacttgggaa / dltA / NP_371456.1 / D-alanine--poly(phosphoribitol) ligase subunit 1	6.36316
6920 / acttgtaactgctaccgtagcttcagttggaccatatgtg / dltA / CBI48811.1 / D-alanine-D-alanyl carrier protein ligase	4.72929
pSAS06	5.79147
11141 / cggcgaatagttcggggtttggtgcgtttacaaac / pSAS06 / YP_001715960.1 / hypothetical protein	5.87567
1793 / cggcgaatagttcggggtttggtgcgtttacaaac / pSAS06 / YP_001715960.1 / hypothetical protein	5.70728
clfB	5.75107
6075 / gggtctggacttggttctgggtcaaccggc / clfB / NP_373154.1 / clumping factor B	5.75107
transposase cluster 4	5.72468
12469 / tcatgaatcaatcgatttttagcctcacgcgctaagttaa / SAP068A_031 / ACZ68666.1 / IS256, transposase	6.4364
3139 / tcatgaatcaatcgatttttagcctcacgcgctaagttaa / SAP068A_031 / ACZ68666.1 / IS256, transposase	5.1437
4212 / tataatcatgaatcaatcgatttttagcctcacgcgctaa / SAP080A_029 / ADA62152.1 / IS256, transposase	5.59393
blaZ	5.60735
10847 / gcttttgaagtcgaagcataggcaaatctcttatctgaat / blaZ / YP_031712.1 / beta-lactamase precursor	4.92413
1499 / gcttttgaagtcgaagcataggcaaatctcttatctgaat / blaZ / YP_031712.1 / beta-lactamase precursor	4.46159
3160 / gcttttgaagtcgaagcataggcaaatctcttatctgaat / blaZ / ACZ59040.1 / Beta-lactamase	5.96337
3700 / gcttttgaagtcgaagcataggcaaatctcttatctgaat / blaZ / ACZ68648.1 / Beta-lactamase	5.26273
3867 / gcttttgaagttgaagcataggcaaatctcttatctgaat / blaZ / ADA61657.1 / Beta-lactamase	2.33536
4165 / gcttttgaagtcgaagcataggcaaatctcttatctgaat / SaurJH9_2749 / YP_001220629.1 / Beta-lactamase	8.1924
4798 / gcttttgaagtcgaagcataggcaaatctcttatctgaat / blaZ / ADA62020.1 / Beta-lactamase	5.88407
5009 / gcttttgaagtcgaagcataggcaaatctcttatctgaat / blaZ / ADA80075.1 / Beta-lactamase	5.16502
5902 / gcttttgaagtcgaagcataggcaaatctcttatctgaat / blaZ / YP_001569056.1 / beta-lactamase	5.42819
6061 / gcttttgaagtcgaagcataggcaaatctcttatctgaat / blaZ / ADA61258.1 / Beta-lactamase	9.09023
7255 / gcttttgaagtcgaagcataggcaaatctcttatctgaat / blaZ / YP_536855.1 / beta-lactamase	4.12637
7714 / gcttttgaagtcgaagcataggcaaatctcttatctgaat / blaZ / ADA61839.1 / Beta-lactamase	5.53961
8766 / gcttttgaagtcgaagcataggcaaatctcttatctgaat / blaZ / NP_932193.1 / BlaZ	6.52252
rpmD	5.59925
3681 / cgttgtgtttcaggacgaccaataacactacgagtgagg / rpmD / CBI50231.1 / 50S ribosomal protein L30	5.59925
SAV1573/SATW20_15690	5.52728
10864 / gcagcagcacgttcgaaaggaagatcaatgtcagc / SATW20_15690 / CBI49447.1 / putative exported protein	5.15844
1516 / gcagcagcacgttcgaaaggaagatcaatgtcagc / SATW20_15690 / CBI49447.1 / putative exported protein	5.89613
SAP060A_030	5.49066
7265 / aaagttgcaccgataggacctctaggagtaggcttatttg / SAP060A_030 / ACZ68551.1 / hypothetical protein	5.49066
bfmBAB	5.27572
6528 / ggcatagatggtacatctggagcagctaaacgcatgattg / bfmBAB / CBI49391.1 / 2-oxoisovalerate dehydrogenase beta subunit	5.27572
SAV1754/SATW20_17440	5.19798
5569 / agaaaactgtgaataatggttgtgccaaggccataattcc / SATW20_17440 / CBI49620.1 / putative polysaccharide biosynthesis protein	5.19798
SAV2628/SATW20_27660	5.17154
6230 / aatcgtttttattggtcgacatgatgatgactcctttcaa / SAV2628 / NP_373152.1 / transcriptional regulator	5.17154
rep cluster 3	5.14088
5117 / aagcgatcacgtaagatagcataggctattttcatatcat / SAP019A_020 / ADA61566.1 / Replication initiator A, N-terminal	4.41775
5680 / aagcgatcacgtaagatagcataggctattttcatatcat / SAP041A_017 / ACZ59050.1 / Replication initiator A, N-terminal	5.74483
6234 / aagcgatcacgtaagatagcataggctattttcatatcat / rep / YP_003329493.1 / Rep	4.16039
7588 / aagcgatcacgtaagatagcataggctattttcatatcat / SaurJH9_2756 / YP_001220635.1 / replication initiator A domain-containing protein	6.24055
SAV1648/SATW20_16420	5.08012
3246 / gctgagcaataatgatacgccaaagccacgatacactacc / SATW20_16420 / CBI49519.1 / putative membrane protein	5.08012
rep cluster 2	5.05403
3642 / cttgattttcggttatacttctagtagtattatattgcat / SAP029A_004 / ACZ58705.1 / replication protein	6.32069
8607 / cttgattttcggttatacttctagtagtattatattgcat / SAP099A_055 / ADA80097.1 / replication protein	3.78738
SAV1779/SATW20_17690	4.96973
11690 / gcaaaggtaacaggcttatttaagttaacgctgtcatcat / SATW20_17690 / CBI49644.1 / putative membrane protein	4.96973
atpD	4.90635
11019 / gcaagtgttggttggtaacctactgcagaaggcatacg / atpD / CBI50109.1 / ATP synthase beta chain	5.44941
1681 / gcaagtgttggttggtaacctactgcagaaggcatacg / atpD / CBI50109.1 / ATP synthase beta chain	4.36329
rpsL	4.851
11196 / ccgtataatgaacgaccttgtctacgtccgtcaacacc / rpsL / CBI48494.1 / 30S ribosomal protein S12	4.851
cna	4.79518
35 / tagaatgatcaggtttagttggtggtgttttgtcttttgg / cna / CBI50692.1 / collagen adhesin	6.34265
8414 / taggttgatcatccttatccacttttgatggcttatctgg / cna / CBI50692.1 / collagen adhesin	2.48323
9356 / tagaatgatcaggtttagttggtggtgttttgtcttttgg / cna / CBI50692.1 / collagen adhesin	5.55967
SAV2068/SATW20_22080	4.77944
4584 / tttctggtgagctactgcattcagccctaaactaatcatt / SATW20_22080 / CBI50076.1 / conserved hypothetical protein	4.77944
dltC	4.65669
6060 / atgcttcaacgattttatttggtgttgcccactcatctct / dltC / CBI48813.1 / D-alanyl carrier protein	4.65669
rpoC	4.61862
10235 / ggaagaccttgtgtgatatcgctacctgctacccca / rpoC / CBI48492.1 / DNA-directed RNA polymerase beta' chain protein	4.61862
pyrG	4.61515
9270 / ccgtcgacatctgcaaggtattcggctgcattttc / pyrG / CBI50133.1 / putative CTP synthase	3.50941
929 / cgggtgcggacgatttggtctagataagaattctggg / pyrG / CBI50133.1 / putative CTP synthase	5.72089
zwf	4.61121
5964 / aggtaggtgtgttagagtcatctgcaacgcgatcttc / zwf / CBI49381.1 / putative glucose-6-phosphate 1-dehydrogenase	4.61121
phoR	4.6081
4628 / ggaacgcatgaaatatcaaagtacttggcatggacttggt / phoR / CBI49559.1 / alkaline phosphatase synthesis sensor protein PhoR	4.6081
vraG	4.59346
3044 / tcgcttggaatgattataagccgtcactgcaaaaacagc / vraG / CBI48616.1 / putative ABC transporter permease	4.59346
mvaA	4.57172
3226 / attgtaaactcatatgaccttgttgaataccttctgacac / mvaA / CBI50531.1 / 3-hydroxy-3-methylglutaryl-coenzyme A reductase	4.57172
SAV0845/SATW20_09170	4.56825
6605 / acgagctgggaattgagatacaccttgcaatgcttca / SATW20_09170 / CBI48796.1 / NifU-like protein	4.56825
SAV2414/SATW20_25440	4.44385
3505 / cgcgattacatcaaaacgccctgcgtctaaacctg / SATW20_25440 / CBI50409.1 / extracellular solute-binding lipoprotein	3.87088
6324 / aaatggtgcataagtcccctcagtcccaacattaattgtc / SATW20_25440 / CBI50409.1 / extracellular solute-binding lipoprotein	5.01681
isaB	4.44032
246 / tatggtgtatgtccaactgttacttcgacaactctattat / isaB / NP_373162.1 / hypothetical protein	5.43989
9587 / tatggtgtatgtccaactgttacttcgacaactctattat / isaB / NP_373162.1 / hypothetical protein	3.44074
SAV1509/SATW20_15070	4.42501
2087 / atgacgtttcagcatctttggtaggtgatacttcaactgc / SATW20_15070 / CBI49385.1 / glyoxalase/bleomycin resistance protein/dioxygenase superfamily protein	4.42501
transposase cluster 1	4.36739
11074 / cgtgcctacacgtgtcgtaaagctgcgctcata / SATW20_20720 / CBI49943.1 / IS256 transposase	3.44804
2091 / cgtgcctacacgtgtcgtaaagctgcgctcata / SAP017A_022 / ADA61477.1 / IS256, transposase	4.57562
3216 / cgtgcctacacgtgtcgtaaagctgcgctcata / SATW20_13090 / CBI49188.1 / IS256 transposase	5.64749
3961 / cgtgcctacacgtgtcgtaaagctgcgctcata / SATW20_20690 / CBI49940.1 / IS256 transposase	3.53785
4454 / cgtgcctacacgtgtcgtaaagctgcgctcata / SAP017A_036 / ADA61491.1 / IS256, transposase	5.06923
4722 / cgtgcctacacgtgtcgtaaagctgcgctcata / SATW20_21360 / CBI50004.1 / IS256 transposase	2.98913
6871 / cgtgcctacacgtgtcgtaaagctgcgctcata / SATW20_15980 / CBI49475.1 / IS256 transposase	3.7984
8062 / cgtgcctacacgtgtcgtaaagctgcgctcata / SATW20_18010 / / IS256 transposase (pseudogene)	5.75424
8970 / cgtgcctacacgtgtcgtaaagctgcgctcata / SAP017A_025 / ADA61480.1 / IS256, transposase	4.4865
secY	4.24591
4679 / accaacaccgaactgagtgatttgatcaccaagccata / secY / CBI50229.1 / preprotein translocase SecY subunit	4.30326
7484 / gcagtttgtccaaattgaattagactggctggcaacgtt / secY / CBI50229.1 / preprotein translocase SecY subunit	4.18856
sdrD	4.24563
11529 / tgagtcgctatctgatgtttcttcttcgtagtagccatta / sdrD / CBI48511.1 / serine-aspartate repeat-containing protein D	4.17357
2186 / tgagtcgctatctgatgtttcttcttcgtagtagccatta / sdrD / CBI48511.1 / serine-aspartate repeat-containing protein D	4.31769
agrC	4.20903
4897 / tgaaataatcacgtaggccaggcatgtcatcttctcgaat / agrC / CBI49894.1 / autoinducer sensor AgrC	4.20903
rpsB	4.20281
2136 / cgtcgtttgctgggataacgtagtcaatttcgtcaggatc / rpsB / CBI49129.1 / 30S ribosomal protein S2	4.20281
ptsH	4.17445
7222 / agcatctttaccaacaccaaggctcataacacccatgat / ptsH / CBI48957.1 / histidine-containing phosphocarrier protein(HPr)	4.17445
SAV0749/SATW20_08240	4.16269
5782 / caccagaacctaaatgtgctgcaacaactggacca / SAV0749 / NP_371273.1 / hypothetical protein	3.97638
9159 / tgctgcaacaactggaccaaactcagagtatgctact / SAV0749 / NP_371273.1 / hypothetical protein	4.34899
SAV0104/SATW20_01190	4.10275
11794 / tgttgaagataccatgtgatactgcaatcgtcatcgctgg / SATW20_01190 / CBI48003.1 / putative Na+/Pi-cotransporter protein	4.52732
2446 / tgttgaagataccatgtgatactgcaatcgtcatcgctgg / SATW20_01190 / CBI48003.1 / putative Na+/Pi-cotransporter protein	3.67819
fmt	4.09184
159 / tgttggcttagcatagaaaccatatcgatattcatctgga / fmt / CBI48932.1 / autolysis and methicillin resistant-relatedprotein	3.71345
9494 / tgttggcttagcatagaaaccatatcgatattcatctgga / fmt / CBI48932.1 / autolysis and methicillin resistant-relatedprotein	4.47023
SAV2313/SATW20_24450	4.0071
11122 / gcaaaaccagctcgaagccttgatggcatcacttttaaat / SATW20_24450 / CBI50310.1 / putative membrane protein	4.0071
SAV0699/SATW20_07740	3.91353
4918 / ccgccaagcgagacaataacagattgcgcacc / SATW20_07740 / CBI48653.1 / putative phosphofructokinase	3.91353
SAV2147/SATW20_22850	3.91191
5083 / acgataatcattgctatagatacaagaccgatcagaacgc / SATW20_22850 / CBI50153.1 / putative membrane protein	4.48889
974 / taaatatgcatctactggtggtttttgcccaaattgtgaa / SATW20_22850 / CBI50153.1 / putative membrane protein	3.33493
rpoA	3.90502
9077 / cggctgcacctggtaatgaagatagtaggatacgacgta / rpoA / CBI50223.1 / DNA-directed RNA polymerase alpha chain	3.90502
SAV0749/SATW20_08240	3.8202
8301 / cctaaatgtgctgcaacaactggaccaaactcagagtatg / SATW20_08240 / CBI48703.1 / DegV family protein	3.8202
SAV1594/SATW20_15900	3.81329
4791 / tcatatgtgcagtatggatagggttaaactgaccgccg / SATW20_15900 / CBI49467.1 / conserved hypothetical protein	3.81329
SAV1152/SATW20_11450	3.79529
438 / acttatgacacaaacaaattgcgcacgacgatcagttgta / SATW20_11450 / CBI49024.1 / nucleoside-triphosphatase	3.83476
9786 / acttatgacacaaacaaattgcgcacgacgatcagttgta / SATW20_11450 / CBI49024.1 / nucleoside-triphosphatase	3.75581
SAV0584/SATW20_06530	3.78403
4182 / gctgcaggagaacctggcactaataacaacgctaagaaaa / SATW20_06530 / CBI48532.1 / putative amino acid permease	3.78403
SAV0943/SATW20_09430	3.77016
9236 / cccgcagttggtcctaatgttgaatcacttgcagg / SATW20_09430 / CBI48822.1 / putative transporter protein	3.77016
qoxA	3.75538
4586 / ggctgctggatcaacaaacgccatatgtgtaccattaaat / qoxA / CBI48936.1 / putative quinol oxidase polypeptide IIprecursor	3.75538
hemE	3.74387
10993 / tggtaaatgtgttacataagcgcacaactccggctga / hemE / CBI49702.1 / uroporphyrinogen decarboxylase	3.07933
1651 / tggtaaatgtgttacataagcgcacaactccggctga / hemE / CBI49702.1 / uroporphyrinogen decarboxylase	2.9269
9226 / tggtaattcaggaattgtctgacgaacacgctctttccaa / gatB / CBI49768.1 / glutamyl-tRNA amidotransferase subunit B	5.22537
SATW20_28390	3.73697
4545 / tcagtatggcgaagcacagtgatcattgaattctgact / SATW20_28390 / CBI50702.1 / hypothetical protein	3.73697
SAV2032/SATW20_20150	3.66067
7084 / cccaggttgatcgggatctggtgacgggttag / SATW20_20150 / CBI49888.1 / membrane anchored protein	3.66067
SAV1160/SATW20_11520	3.64413
4366 / gacgataagcatgatgacacttttcaaacaacctctatca / SATW20_11520 / CBI49031.1 / putative membrane protein	3.64413
SAP007	3.62729
4881 / agtaatgcacctcctctcttcgtcaattgacgcctg / SAP007 / YP_001715994.1 / hypothetical protein	3.4348
6378 / agtaatgcacctcctctcttcgtcaattgacgcctg / SAP007 / NP_395543.1 / hypothetical protein	3.81977
prs	3.61976
10295 / gccggtcctgataaaacagggtgtgtacaacaagcat / prs / CBI48447.1 / ribose-phosphate pyrophosphokinase	3.56215
5176 / agcagtgattggctcacggctacgggcttt / prs / CBI48447.1 / ribose-phosphate pyrophosphokinase	3.50364
957 / gccggtcctgataaaacagggtgtgtacaacaagcat / prs / CBI48447.1 / ribose-phosphate pyrophosphokinase	3.79348
gyrA	3.61292
5579 / agtaccatcttcagatacagttgaagtagattgctcatct / gyrA / NP_370530.1 / DNA gyrase subunit A	3.75173
601 / ttgaagtagattgctcatcttcattcgtttcatcttctgc / gyrA / NP_370530.1 / DNA gyrase subunit A	3.70524
9949 / ttgaagtagattgctcatcttcattcgtttcatcttctgc / gyrA / NP_370530.1 / DNA gyrase subunit A	3.3818
mtlF	3.58204
9158 / catctgtgccatgaggaattgctaagccatttcccataa / mtlF / CBI50161.1 / PTS system, mannitol-specific IIA component	3.58204
bsaA	3.53991
9605 / gattgcaaaccttcaaattgtgaagtaaagccacattcgc / bsaA / NP_371830.1 / glutathione peroxidase	3.53991
SAV1356/SATW20_13570	3.52915
318 / ccttgcttaacagggtgtggtacggcagcagt / SATW20_13570 / CBI49236.1 / sodium:alanine symporter family protein	2.80552
9666 / ccttgcttaacagggtgtggtacggcagcagt / SATW20_13570 / CBI49236.1 / sodium:alanine symporter family protein	4.25278
SAV1712/SATW20_17030	3.52664
8544 / ggtagtggcatgatggcatcttgaggatacacatcga / SATW20_17030 / CBI49579.1 / conserved hypothetical protein	3.52664
gsaB	3.50313
6866 / ggtacagtaatgacttcacgtgcgacgctttctggaa / gsaB / NP_372388.1 / glutamate-1-semialdehyde aminotransferase	3.50313
pbuX	3.46783
3613 / tgcttgtggtacagcgcttataccagtacctaatcctact / pbuX / CBI48339.1 / putative xanthine permease	3.46783
SAV2166/SATW20_23020	3.4606
8751 / gttttgaacatatagcggtataagcagcgcaggtccaac / SATW20_23020 / CBI50170.1 / putative transport protein	3.4606
tgt	3.44666
12084 / ggaaaccgcctgaatctgtaagaatcggaccatccc / tgt / CBI49510.1 / queuine tRNA-ribosyltransferase	2.41932
2736 / ggaaaccgcctgaatctgtaagaatcggaccatccc / tgt / CBI49510.1 / queuine tRNA-ribosyltransferase	2.71334
6072 / ggtgtgcatctagacatcttttcgcccaacgtgttgta / tgt / CBI49510.1 / queuine tRNA-ribosyltransferase	5.20733
ORF No.E002	3.38027
1761 / tgcgatatatgcgctatatgcaggggctccgaataat / ORF No.E002 / BAA86633.1 / hypothetical protein	3.38027
pbp2	3.37574
6021 / gcagaaccaccaagtacttcagatggaccaatatcgcc / pbp2 / CBI49327.1 / penicillin-binding protein 2	3.37574
infC	3.36705
10567 / cgcattcggtgcaacgaccactaagtctaaatctacacg / infC / NP_372204.1 / translation initiation factor IF-3	3.36705
SAV2072/SATW20_22120	3.36635
3942 / gctatgggtatccaaaacagcacagcacttaacctcatca / SAV2072 / NP_372596.1 / hypothetical protein	3.36635
SAV0305/SATW20_03100	3.32445
5341 / actgttgtaaacgacgtgttcataacccataaaggcgaat / SAV0305 / NP_370829.1 / formate-nitrite transporter	3.32445
hemY	3.29505
3034 / acttgatgtggtgtcgttactaatacgccatcatacactt / hemY / CBI49700.1 / putative protoporphyrinogen oxidase	3.29505
SAV0458/SATW20_05270	3.23664
9690 / acaagcgtagtacctaatgcgcctaatggcatcaataca / SATW20_05270 / CBI48406.1 / sodium:neurotransmitter symporter familyprotein	3.23664
ribC	3.22261
9787 / cacgacagacggatgcggatcaaatgtcatcacc / SATW20_12660 / CBI49145.1 / putative riboflavin biosynthesis protein	3.22261
SAP076A_019	3.21175
11386 / gctgtatttggggaggggtggggatgataccataatgtag / SAP076A_019 / ACZ68844.1 / multicopper oxidase protein	3.25477
2045 / gctgtatttggggaggggtggggatgataccataatgtag / SAP076A_019 / ACZ68844.1 / multicopper oxidase protein	3.16873
sdrE	3.18551
4359 / gtctgaatcactgtctgatgtatcttcttcgaagtatccg / sdrE / NP_371087.1 / Ser-Asp rich fibrinogen-binding, bone sialoprotein-binding protein	3.18551
vraF	3.18451
4467 / tgtaataaacgctcttgcagcagatgttcgttgtctttgt / vraF / NP_371185.1 / ABC transporter ATP-binding protein	3.18451
transposase cluster 5	3.17837
10577 / attgttgaatgatgaacatagatgcctcgttctctcaata / SAP029A_026 / ACZ58727.1 / putative transposase	2.77649
10963 / attgttgaatgatgaacatagatgcctcgttctctcaata / pEDINA_p41 / YP_001573913.1 / hypothetical protein	2.83854
12350 / atcatgaatcaatcgatttttagcctcacgcgctaagtta / truncated-tnp / NP_115314.1 / putative transposase	6.47425
1353 / attgttgaatgatgaacatagatgcctcgttctctcaata / pEDINA_p14 / YP_001573886.1 / hypothetical protein	3.02252
2862 / attgttgaatgatgaacatagatgcctcgttctctcaata / SAP057A_001 / ACZ68474.1 / putative transposase	2.95038
2864 / attgttgaatgatgaacatagatgcctcgttctctcaata / SAP055A_003 / ACZ68451.1 / putative transposase	2.70412
3014 / atcatgaatcaatcgatttttagcctcacgcgctaagtta / truncated-tnp / NP_115314.1 / putative transposase	3.84511
3338 / attgttgaatgatgaacatagatgcctcgttctctcaata / SAP017A_007 / ADA61462.1 / putative transposase	2.56965
4744 / attgttgaatgatgaacatagatgcctcgttctctcaata / pETB_p36 / NP_478379.1 / hypothetical protein	2.83072
5301 / attgttgaatgatgaacatagatgcctcgttctctcaata / SAP055A_015 / ACZ68463.1 / putative transposase	2.62067
5464 / attgttgaatgatgaacatagatgcctcgttctctcaata / pETB_p27 / NP_478370.1 / hypothetical protein	2.48637
5559 / attgttgaatgatgaacatagatgcctcgttctctcaata / SAP057A_037 / ACZ68510.1 / transposase for IS-like element	2.99777
6660 / attgttgaatgatgaacatagatgcctcgttctctcaata / SAP099B_001 / ADA80102.1 / putative transposase	4.11754
7297 / attgttgaatgatgaacatagatgcctcgttctctcaata / SAP099A_003 / ADA80045.1 / IS257 transposase	2.8629
7621 / attgttgaatgatgaacatagatgcctcgttctctcaata / SAP019A_004 / ADA61550.1 / putative transposase	2.98385
789 / attgttgaatgatgaacatagatgcctcgttctctcaata / pETB_p49 / NP_478392.1 / hypothetical protein	2.94673
88 / attgttgaatgatgaacatagatgcctcgttctctcaata / SAP026A_026 / ADA61679.1 / putative transposase	3.00472
SATW20_14740	3.17459
7314 / tatcagcacattcattttgtatatgcgttaagcgttgcac / SATW20_14740 / CBI49352.1 / hypothetical protein	3.17459
purK	3.13761
4457 / ttactgaaatgaacgggacaactttggtaccagcactttt / purK / CBI48940.1 / putative phosphoribosylaminoimidazolecarboxylase ATPase subunit	3.13761
SAV0171/SATW20_01810	3.1122
6593 / atcgtaatgccttccggaatgttccaagttacaaggtaat / SATW20_01810 / CBI48065.1 / conserved hypothetical protein	3.1122
SAV0692/SATW20_07670	3.11204
7637 / ataaatacacctagtccaaatggcagcatcatgagtaaga / SATW20_07670 / CBI48646.1 / putative membrane protein	3.11204
SAV1738/SATW20_17280	3.07378
2697 / ttgaacctggtgttaatttagcttgcttctgttttgcagc / SATW20_17280 / CBI49604.1 / putative membrane protein	3.07378
rplR	3.06951
4214 / gctgtagtagcaatgtcgctgtcttttgaagaagcttgag / rplR / CBI50233.1 / 50S ribosomal protein L18	3.06951
SAV0551/SATW20_06210	3.06061
8247 / tgtcgcaacatcaacgtcaaaacctgcttccattaaatga / SATW20_06210 / CBI48500.1 / ThiJ/PfpI family protein	3.06061
SAV0363/SATW20_04310	3.05186
1268 / taggcaaacgtttctcaacagattctaagtccgctagtac / SATW20_04310 / CBI48315.1 / putative GTP-binding protein	3.05186
dra	3.03794
3616 / gcgccgatgttgatgaccatgtcaatttcatctgcac / dra / NP_370662.1 / deoxyribose-phosphate aldolase	3.03794
transposase cluster 3	3.03566
2106 / ggcgtcttcgaatccatcatccaatgatgcgcaag / SAP080A_026 / ADA62149.1 / IS256, transposase	2.76644
8020 / ggcgtcttcgaatccatcatccaatgatgcgcaag / SAP014A_007 / ADA61314.1 / IS256, transposase	3.30488
murC	3.02283
6724 / ggagacaggaagtgatcataaaactcaccatccacataca / murC / CBI49606.1 / UDP-N-acetylmuramate--alanine ligase	3.02283
ugtP	3.00103
5348 / ggaaaatcattggaatacaacgggcgaaaccttcagttat / ugtP / CBI48893.1 / processive diacylglycerol glucosyltransferase	3.00103
ptaA	2.97378
4849 / cgaacatcatgattgggaagaatcccgcttgatagcgtc / SATW20_17160 / CBI49592.1 / PTS system IIBC component	2.97378
SAV0941/SATW20_09410	2.97252
8769 / tcttccattaatttactaccacgtacaccagctgccca / SATW20_09410 / CBI48820.1 / putative pyridine nucleotide-disulphideoxidoreductase	2.97252
SAV0258/SATW20_02600	2.96684
1027 / ggcttagcgatatcaatgccttcaaagtatggttcgcctt / SAV0258 / NP_370782.1 / hypothetical protein	2.96684
SAV0385/SATW20_04510	2.94722
6918 / attcagccaatactttagcttgagatgcttgtgcttcttg / SAV0385 / NP_370909.1 / hypothetical protein	2.94722
rpmI	2.94128
4596 / agctgctccgcggtgagttttcatttttggcat / rpmI / CBI49547.1 / 50S ribosomal protein L35	2.94128
SAV1741/SATW20_17310	2.92944
6172 / gacatctgtaattaccggtgcaactaaatgtggcaaacca / SATW20_17310 / CBI49607.1 / FtsK/SpoIIIE family protein	2.92944
SAV2340/SATW20_24720	2.92386
7210 / tatttgaagccctgaagtttgagcgcgtacaactaattga / SATW20_24720 / CBI50337.1 / putative membrane protein	2.92386
bacA	2.92315
7486 / ccccagttgaaattgttgagcctgaacggctgaa / bacA / CBI48637.1 / putative undecaprenol kinase	2.92315
SAV1853/SATW20_18470	2.90731
11941 / tcttttaaatcttcaaaatccgttaccatactgttttctt / SATW20_18470 / CBI49721.1 / putative membrane protein	2.90731
SAV0508/SATW20_05760	2.90669
3422 / aaaatcttcggctttttgcactggtttttgatgacttggt / SATW20_05760 / CBI48455.1 / putative RNA binding protein	2.90669
SAV1442/SATW20_14420	2.90069
916 / cgtgaagcggaatgccccatgtaaaccatttagcaataa / SATW20_14420 / CBI49320.1 / putative membrane protein	2.90069
SAV2170/SATW20_23050	2.89787
5091 / gctgcaacaccatgagatgccgcattaccaatttct / SATW20_23050 / CBI50173.1 / putative membrane protein	2.89787
SAV0520/SATW20_05880	2.87919
7495 / ctgtttcaaagctgtcaacttgtctaccgaatgagtttcg / SATW20_05880 / CBI48467.1 / SNO glutamine amidotransferase family protein	2.87919
SAV1883/SATW20_18770	2.87644
10966 / gtggaccgaataggaaatgactaattacagaaccaagcgt / SATW20_18770 / CBI49751.1 / putative membrane protein	2.87644
xseA	2.87603
1634 / gcttgagttggagtcgcagctctgatgtctgc / SATW20_15200 / CBI49398.1 / putative exodeoxyribonuclease VII large subunit	2.87603
uppP	2.8565
366 / accccagttgaaattgttgagcctgaacggctg / uppP / NP_371207.1 / UDP pyrophosphate phosphatase	2.85861
9714 / accccagttgaaattgttgagcctgaacggctg / uppP / NP_371207.1 / UDP pyrophosphate phosphatase	2.85439
SAV2188/SATW20_23260	2.83549
4048 / catgaagctgactatgttgtgcaggctcaccttcatattt / SATW20_23260 / CBI50192.1 / putative exported protein	2.83549
SAV0228/SATW20_02290	2.83397
4678 / gcaacggaatgatataaccacacttgagatatggcgcttc / SATW20_02290 / CBI48113.1 / putative membrane protein	2.83397
SAV1883/SATW20_18770	2.82319
864 / cttgttcgtcaaatccaagtggaccgaataggaaatgact / SAV1883 / NP_372407.1 / transporter	2.82319
qoxD	2.81653
10902 / cgccttgcataacccaatatgttccgacaacgaaacaaag / qoxD / CBI48933.1 / putative quinol oxidase polypeptide IV	2.75646
1554 / cgccttgcataacccaatatgttccgacaacgaaacaaag / qoxD / CBI48933.1 / putative quinol oxidase polypeptide IV	2.87661
SAV1447/SATW20_14460	2.78903
7742 / ttttctgtatgtccttggaacggtgtaattacagcaaact / SATW20_14460 / CBI49324.1 / conserved hypothetical protein	2.78903
SAV1603/SATW20_15970	2.74893
5077 / acgaggcctctgaacttaagaaattctgatgcttggttat / SAV1603 / NP_372127.1 / hypothetical protein	2.63359
6523 / cacgaggcctctgaacttaagaaattctgatgcttggtta / SATW20_15970 / / hypothetical phage protein (pseudogene)	2.86427
pheT	2.73684
2275 / acatgcctgggaatctcggaattggctggtaattaatgt / pheT / CBI49012.1 / putative phenylalanyl-tRNA synthetase betachain	2.73684
cvfA	2.71141
6863 / gctcagcagctaacatactagcaagatgcgcaacttcaat / cvfA / CBI49159.1 / putative exported protein	2.71141
atpC	2.68801
4587 / tccaagtgagactctgctcttgctttggctaatttagctc / atpC / CBI50108.1 / ATP synthase epsilon chain	2.68801
rpsM	2.68758
6323 / agctaccgttttaactggtcctttacgagtacgcgc / rpsM / CBI50225.1 / 30S ribosomal protein S13	2.68758
proS	2.68652
9601 / tcaataccttcagcaaaatgtgcaacgcctgaaccatc / proS / CBI49136.1 / prolyl-tRNA synthetase	2.68652
nupC	2.62879
6094 / cgccataactgaaccggcttgaactgcatcttgc / nupC / CBI48469.1 / nucleoside permease	2.92851
8729 / ccatggcacaccgactaagaatgcaaatggtgca / nupC / CBI48469.1 / nucleoside permease	2.32906
SAV2335/SATW20_24670	2.56181
6636 / gcaacaccaaccgttgatgcagtagctacacct / SATW20_24670 / CBI50332.1 / putative membrane protein	2.56181
alr	2.55946
8032 / cgtcagcacaggcaaagtgtgtaaacacgccttc / alr / CBI50078.1 / alanine racemase	2.55946
aspS	2.54082
6081 / cgtgggaaagcgccattaatttcaacgcctttaacttctt / aspS / CBI49501.1 / aspartyl-tRNA synthetase	2.54082
SAV1925/SATW20_19190	2.52167
1478 / aggttgatacattgatgtatggatggtgccagaccagc / SATW20_19190 / CBI49793.1 / hypothetical protein	2.52167
pfkA	2.50101
3498 / ccacctaaacgtgatgctaaaactctatccgcacctgttg / pfkA / NP_372222.1 / 6-phosphofructokinase	2.67794
5982 / ggcagcattcattccaggtgaatctccaccactagtt / pfkA / CBI49566.1 / 6-phosphofructokinase	2.32409
SAV2643/SATW20_27810	2.47786
1267 / taagaacacttgtcttgtcgttaagactgactctagactc / SAV2643 / NP_373167.1 / phage infection protein	2.47786
SAV1852/SATW20_18460	2.4758
8943 / aacaagcgtacctaaaactcctgttaaactcgcataaaac / SATW20_18460 / CBI49720.1 / putative membrane protein	2.4758
czrB	2.46641
861 / gctgttagcaaggagaccgccgatgatttcgataaaca / czrB / CBI50152.1 / zinc resistance protein	2.46641
SAV1495/SATW20_14930	2.45855
1366 / tgttctgtagcttgttgaatggtaaatgtctcttttcgga / SAV1495 / NP_372019.1 / hypothetical protein	2.45855
SAV2348/SATW20_24790	2.45349
6801 / gattcaggaaaagcatcagaacgacgtgtgtgctgattaa / SAV2348 / NP_372872.1 / hypothetical protein	2.45349
SAV1915/SATW20_19100	2.43385
7859 / caatagggacaacaccaatcgatgtgtcatcatctgcaac / SATW20_19100 / CBI49784.1 / putative prephenate dehydratase	2.43385
transposase cluster 6	2.39314
7858 / tctgcacaatatgctggggcaccccgttgt / / BAB47606.1 / transposase B of Transposon Tn554	2.70725
8740 / tctgcacaatatgctggggcaccccgttgt / tnpB / CBI47969.1 / transposase B from transposon Tn554	2.07902
SAV1262/SATW20_12560	2.38495
4123 / catggctttttatgtgcaaattgtctgtctctcggagca / SATW20_12560 / CBI49135.1 / putative membrane protein	2.38495
gcaD	2.34766
7317 / gcatgtgataatgattcgtacgacgttgcatcgccttc / gcaD / CBI48446.1 / putative UDP-N-acetylglucosaminepyrophosphorylase	2.34766
SAV1004/SATW20_10010	2.31901
6020 / gtagtgcagagcgatgttcctttaatttgaaatcgggtgt / SATW20_10010 / CBI48880.1 / putative adenylate cyclase	2.31901
SAV0930/SATW20_09300	2.30255
3438 / gcgtcacgaagtgctgtcacaaattgatctttaggca / SATW20_09300 / CBI48809.1 / D-isomer specific 2-hydroxyacid dehydrogenase	2.30255
gapR	2.26068
4344 / gcctctccgacagcttgatgatgttgaagttgttcaatga / gapR / CBI48725.1 / glycolytic operon regulator	2.26068
vanX	2.22988
6790 / atttaacggggaaatcaaaatagctattggggtatggttc / vanX / NP_878017.1 / vancomycin B-type resistance protein VanX	2.22988
sstD	2.21765
2312 / tccagagataaagattacttcgggtttcgtcgcagcaatt / sstD / CBI48690.1 / lipoprotein	2.21765
SAV2050/SATW20_21900	2.20858
1139 / aaatgcgtcaattgtccaagaactgtcattgaaactccga / SATW20_21900 / CBI50058.1 / putative acetyltransferase	2.20858
lepA	2.20329
7599 / tctataaccaaaacctaatgcttgtgacgattcaggctca / lepA / NP_372109.1 / GTP-binding protein LepA	2.20329
bfmBC	2.19634
4066 / acttcagagatggaaggatgtgcgtgtgttgttagtcc / bfmBC / CBI49393.1 / putative dihydrolipoamide dehydrogenase	2.19634
glcA	2.19546
4576 / caccagatgcgcctaaatctttcaaaccaggaacatcaa / glcA / CBI48083.1 / glucose-specific PTS transporter protein,IIABCcomponent	2.22259
4809 / taatacaccagatgcgcctaaatctttcaaaccaggaaca / glcA / NP_370713.1 / PTS enzyme II	2.16834
SAV1907/SATW20_19020	2.1672
2664 / cgttgcagtcgatgctccagattcttgttcaatcgt / SATW20_19020 / CBI49776.1 / putative DNA-binding protein	2.1672
dltB	2.14828
3176 / tgttgtgaaaccattttgccaacgtggcggatg / dltB / CBI48812.1 / putative activated D-alanine transport protein	2.14828
yycG	2.09309
1637 / acgtaactcatgtgatacattggcaacaaattcacgacgc / yycG / CBI47903.1 / transcriptional regulatory protein WalK	2.09309
miaB-like	2.08963
1703 / ggatctcttgaacgcattaagccacgagcccatg / SATW20_15720 / CBI49450.1 / conserved hypothetical protein	2.08963
SAV1036	2.06365
3749 / aaagataacaacaatatcatgattgcacctgggaagaacc / SAV1036 / NP_371560.1 / hypothetical protein	2.06365
SAV0919/SATW20_09200	2.06024
4909 / ggaaatgttgcagcgacagacttgggaatcacttcg / SATW20_09200 / CBI48799.1 / putative membrane protein	2.06024
SAV2553/SATW20_26750	2.05194
2503 / tctgggatgtcgctgtcaatatcgatacggtctctattat / SATW20_26750 / CBI50539.1 / TetR family regulatory protein	2.05194
SAV2337/SATW20_24690	2.04695
1269 / cgcgtcttgttggtgacagaaatggattgtttagtgcat / SATW20_24690 / CBI50334.1 / conserved hypothetical protein	2.04695
mutL	2.02494
321 / gaccatgtggacatgtaaatggatcttccgcttctcttaa / mutL / CBI49169.1 / DNA mismatch repair protein MutL	2.02494
