# Supplementary material for: Mutations upstream of fabI in triclosan resistant Staphylococcus aureus strains are associated with elevated fabI gene expression
Source: BMC Genomics. 2015 Apr 30;16(1):345. doi: 10.1186/s12864-015-1544-y (PMC4415318; doi:10.1186/s12864-015-1544-y)
Supplement: Additional file 3: — Supplementary data S3: detailed informations on the genes commonly up- or down-regulated in the 4 clinical S. aureus characterized by a reduced susceptibility to triclosan. Described are the gene locus and Uniprot ID as found for the TW20 or MU50 genomes, as well as the associated KEGG orthology and gene ontologies (GO) when available. GO terms were organized in 3 categories: “Biological Process”, “Molecular Function” and “Cellular Component”. [file 12864_2015_1544_MOESM3_ESM.xlsx]

## Sheet: Sheet1
Supplementary data S3: detailed informations on the genes commonly up- or down-regulated in the 4 clinical S.aureus characterized by a reduced susceptibility to triclosan.
Described are the gene locus and Uniprot ID as found for the TW20 or MU50 genomes, as well as the associated KEGG orthology and gene ontologies (GO) when available.
GO terms were organized in 3 categories: "Biological Process", "Molecular Function" and "Cellular Component"
Protein names (Uniprot names)	locus TW20	Uniprot ID TW20	locus Mu50	Uniprot ID Mu50	KEGG Orthologs	Biological Process term		Molecular Function Terms		Cellular Component Terms
UPREGULATED
Uncharacterized protein	-	-	SAV1947	Q99SU4
UPF0365 protein	SATW20_15690	D1GMA2	SAV1573	Q99TS3		GO:0006434	seryl-tRNA aminoacylation	GO:0000166	nucleotide binding	GO:0005737	cytoplasm
								GO:0004828	serine-tRNA ligase activity	GO:0005886	plasma membrane
								GO:0005524	ATP binding	GO:0016020	membrane
										GO:0016021	integral to membrane
Uncharacterized protein	SATW20_04160	D1GN48	SAV0348	Q99WM9
putative flavohemoprotein	SATW20_02420	D1GME1	SAV0240	Q99WY3	K05916	GO:0006810	transport	GO:0005344	oxygen transporter activity
						GO:0015671	oxygen transport	GO:0005506	iron ion binding
						GO:0055114	oxidation-reduction process	GO:0009055	electron carrier activity
								GO:0016491	oxidoreductase activity
								GO:0019825	oxygen binding
								GO:0020037	heme binding
								GO:0046872	metal ion binding
Putative D-serine/D-alanine/glycine transporter	SATW20_16860 / cycA	D1GN68	SAV1696 / aapA	Q99TG6	K11737	GO:0003333	amino acid transmembrane transport	GO:0015171	amino acid transmembrane transporter activity	GO:0016020	membrane
						GO:0006810	transport			GO:0016021	integral to membrane
						GO:0055085	transmembrane transport
Xanthine phosphoribosyltransferase (XPRTase)	SATW20_04540 / xpt	D1GNG6	SAV0388 / xprT	Q99WJ1	K03816	GO:0006166	purine ribonucleoside salvage	GO:0000310	xanthine phosphoribosyltransferase activity	GO:0005737	cytoplasm
						GO:0009116	nucleoside metabolic process	GO:0016740	transferase activity
						GO:0032265	XMP salvage	GO:0016757	transferase activity, transferring glycosyl groups
						GO:0043101	purine-containing compound salvage	GO:0016763	transferase activity, transferring pentosyl groups
						GO:0046110	xanthine metabolic process
Signal transduction protein TRAP (Target of RNAIII-activating protein)	SATW20_18290 / trap	D1GNV1	SAV1835 / traP	Q7A2Q4		GO:0009405	pathogenesis			GO:0016020	membrane
Putative membrane protein / uncharacterized protein	SATW20_18470	D1GNW9	SAV1853	Q99T25
Putative exported protein / Probable autolysin (N-acetylmuramoyl-L-alanine amidase)	SATW20_05330	D1GNX6	SAV0465	Q932G4	K01238	GO:0016998	cell wall macromolecule catabolic process
Nitric oxide synthase oxygenase	SATW20_19090	D1GPA5	SAV1914	P0A092	K00491	GO:0006809	nitric oxide biosynthetic process	GO:0004517	nitric-oxide synthase activity
						GO:0055114	oxidation-reduction process	GO:0016491	oxidoreductase activity
								GO:0020037	heme binding
								GO:0046872	metal ion binding
Phage protein / Uncharacterized protein	SATW20_19330 / hlb	D1GPC9	SAV1940	Q931M9
Phage protein	SATW20_19350	D1GPD1	-	-
Staphylococcal complement inhibitor SCIN	SATW20_19360 / scn	D1GPD2	SAV1942 / scn	Q931M7	K14199	GO:0009405	pathogenesis			GO:0005576	extracellular region
Membrane anchored protein / uncharacterized protein	SATW20_20150	D1GPU2	SAV2032	Q99SL5
Uncharacterized protein / Putative pit accessory protein	SATW20_07380	D1GQ43	SAV0663	Q99VV8	K07220
Putative phosphofructokinase / Fructose 1-phosphate kinase	SATW20_07740	D1GQ79	SAV0699 / fruB	Q7A2V4	K00882	GO:0005975	carbohydrate metabolic process	GO:0008662	1-phosphofructokinase activity
						GO:0016310	phosphorylation	GO:0009024	tagatose-6-phosphate kinase activity
								GO:0016301	kinase activity
								GO:0016740	transferase activity
								GO:0016773	phosphotransferase activity, alcohol group as acceptor
PTS transport system, fructose-specific IIABCcomponent /	SATW20_07750 / fruA	D1GQ80	SAV0700 / fruA	Q99VS3	K02768	GO:0006810	transport	GO:0005215	transporter activity	GO:0005886	plasma membrane
Fructose specific permease					K02769	GO:0008643	carbohydrate transport	GO:0005351	sugar:hydrogen symporter activity	GO:0016020	membrane
					K02770	GO:0009401	phosphoenolpyruvate-dependent sugar phosphotransferase system	GO:0008982	protein-N(PI)-phosphohistidine-sugar phosphotransferase activity	GO:0016021	integral to membrane
								GO:0016740	transferase activity
Ribonucleoside-diphosphate reductase	SATW20_08060 / rir1	D1GQP5	SAV0731 / nrdE	Q99VP2	K00525	GO:0006260	DNA replication	GO:0004748	ribonucleoside-diphosphate reductase activity, thioredoxin disulfide as acceptor	GO:0005971	ribonucleoside-diphosphate reductase complex
						GO:0055114	oxidation-reduction process	GO:0005524	ATP binding
								GO:0016491	oxidoreductase activity
UDP-N-acetylglucosamine 1-carboxyvinyltransferase	SATW20_22380 / murA1	D1GQX2	SAV2099 / murA1	Q931H5	K00790	GO:0007049	cell cycle	GO:0003824	catalytic activity	GO:0005737	cytoplasm
						GO:0008360	regulation of cell shape	GO:0008760	UDP-N-acetylglucosamine 1-carboxyvinyltransferase activity
						GO:0009252	peptidoglycan biosynthetic process	GO:0016740	transferase activity
						GO:0019277	UDP-N-acetylgalactosamine biosynthetic process	GO:0016765	transferase activity, transferring alkyl or aryl (other than methyl) groups
						GO:0051301	cell division
Transcription termination factor Rho	SATW20_22590 / rho	D1GQZ3	SAV2121 / rho	Q931H3	K03628	GO:0006351	transcription, DNA-dependent	GO:0000166	nucleotide binding
						GO:0006353	DNA-dependent transcription, termination	GO:0003676	nucleic acid binding
								GO:0003723	RNA binding
								GO:0004386	helicase activity
								GO:0005524	ATP binding
								GO:0008186	RNA-dependent ATPase activity
								GO:0016787	hydrolase activity
								GO:0017111	nucleoside-triphosphatase activity
Putative lipoteichoic acid biosynthesis protein /	SATW20_09350 / dltD	D1GRA9	SAV0935 /dltD	Q99VE6	K03740
Poly (glycerophosphate chain) D-alanine transfer protein
Thioesterase superfamily protein / uncharacterized protein	SATW20_09440	D1GRB8	SAV0944	Q99VD7
Putative membrane protein / uncharacterized protein	SATW20_23220	D1GRF7	SAV2184	Q99S83
Enoyl-[acyl-carrier-protein] reductase [NADPH]	SATW20_10080 / fabI	D1GRR0	SAV1011 / fabI	Q7A2T1	K00208	GO:0006633	fatty acid biosynthetic process	GO:0004318	enoyl-[acyl-carrier-protein] reductase (NADH) activity
						GO:0055114	oxidation-reduction process	GO:0004319	enoyl-[acyl-carrier-protein] reductase (NADPH, B-specific) activity
								GO:0016491	oxidoreductase activity
Xanthine/uracil permeases family protein / Similar to permease	SATW20_23870	D1GRV6	SAV2253	Q99S18	K06901	GO:0006810	transport	GO:0005215	transporter activity	GO:0016020	membrane
						GO:0055085	transmembrane transport
Putative membrane protein / Lysostaphin resistance protein A	SATW20_24670	D1GS35	SAV2335 / lyrA	Q99RT8						GO:0005886	plasma membrane
										GO:0016020	membrane
										GO:0016021	integral to membrane
Putative lipoprotein	SATW20_25000	D1GSF0	SAV2368	Q99RQ9						GO:0005886	plasma membrane
										GO:0016020	membrane
Putative exported protein / uncharacterized protein	SATW20_25130	D1GSG3	SAV2383	Q99RP6
Putative nitrite transporter / similar to NirC protein	SATW20_25330	D1GSI3	SAV2403	Q99RM6		GO:0006810	transport	GO:0005215	transporter activity	GO:0016020	membrane
Putative membrane protein / uncharacterized protein	SATW20_25340	D1GSI4	SAV2404	Q99RM5
ABC transporter ATP-binding protein	SATW20_25420	D1GSJ2	SAV2412	Q99RL8	K10010	GO:0006200	ATP catabolic process	GO:0000166	nucleotide binding
								GO:0005524	ATP binding
								GO:0016887	ATPase activity
								GO:0017111	nucleoside-triphosphatase activity
Transport system membrane protein / ABC transporter (Permease protein)	SATW20_25430	D1GSJ3	SAV2413	Q99RL7	K10009	GO:0006810	transport	GO:0005215	transporter activity	GO:0005886	plasma membrane
										GO:0016020	membrane
										GO:0016021	integral to membrane
Extracellular solute-binding lipoprotein /ABC transporter (Periplasmic amino acid-binding protein)	SATW20_25440	D1GSJ4	SAV2414	Q7A2L4	K02424	GO:0006810	transport			GO:0005215	transporter activity
Sodium:alanine symporter family protein / amino acid carrier protein	SATW20_13570	D1GTQ1	SAV1356 / alsT	Q99UC3	K03310	GO:0006814	sodium ion transport	GO:0015655	alanine:sodium symporter activity	GO:0016020	membrane
						GO:0032328	alanine transport
Putative membrane protein / phosphatidylglycerol lysyltransferase	SATW20_13600 / mprF	D1GTQ4	SAV1360 / fmtC	Q99UB9	K14205	GO:0006629	lipid metabolic process	GO:0016740	transferase activity	GO:0005886	plasma membrane
						GO:0009405	pathogenesis	GO:0050071	lysyltransferase activity	GO:0016020	membrane
						GO:0046677	response to antibiotic			GO:0016021	integral to membrane
Immunodominant staphylococcal antigen B	SATW20_27760 / isaB	D1GTX1	SAV2638 / isaB	Q7A2K6						GO:0005576	extracellular region
DNA gyrase subunit A	SATW20_00060 / gyrA	D1GU18	SAV0006 / gyrA	Q932M0	K02469	GO:0006259	DNA metabolic process	GO:0000166	nucleotide binding	GO:0005694	chromosome
						GO:0006261	DNA-dependent DNA replication	GO:0003677	DNA binding	GO:0005737	cytoplasm
						GO:0006265	DNA topological change	GO:0003916	DNA topoisomerase activity
						GO:0046677	response to antibiotic	GO:0003918	DNA topoisomerase type II (ATP-hydrolyzing) activity
								GO:0005524	ATP binding
								GO:0016853	isomerase activity
DOWNREGULATED
Uncharacterized protein	-	-	SAV0801	Q932D1
Putative membrane protein / similar to phage infection protein	SATW20_27810	D1GTX6	SAV2643	Q99QZ5
fructose-bisphosphate aldolase class I	SATW20_27450 / fda	D1GTU0	SAV2606 / fda	P67472		GO:0006096	glycolysis	GO:0003824	catalytic activity
								GO:0004332	fructose-bisphosphate aldolase activity
								GO:0016829	lyase activity
putative hydratase	SATW20_01020	D1GUK1	-		K07045	GO:0008152	metabolic process	GO:0003824	catalytic activity
putative N-acetyltransferase / N-hydroxyarylamine O-acetyltransferase	SATW20_28340	D1GUE5	SAV2699	Q99QU3		GO:0008152	metabolic process	GO:0016407	acetyltransferase activity
								GO:0016740	transferase activity
								GO:0016746	transferase activity, transferring acyl groups
putative membrane protein / transmembrane protein SmpB	SATW20_26360	D1GT18	SAV2515	Q99RC0	K09686					GO:0016021	integral to membrane
