# Supplementary material for: Mutations upstream of fabI in triclosan resistant Staphylococcus aureus strains are associated with elevated fabI gene expression
Source: BMC Genomics. 2015 Apr 30;16(1):345. doi: 10.1186/s12864-015-1544-y (PMC4415318; doi:10.1186/s12864-015-1544-y)
Supplement: Additional file 4: — Supplementary data S4: list of genome sequences and respective accession numbers used for probes design. [file 12864_2015_1544_MOESM4_ESM.xlsx]

## Sheet: Sheet1
Supplementary data S4 : list of genome sequences and respective accession numbers used for probes design.
Two S.aureus genomes (TW20 and MU50) were included, as well as sequences of staphylococcal cassettes, plasmids and different antibiotic resistance genes
Genbank accession number	Description	Genes of interest
GENOMES AND PLASMIDS
FN433596	Staphylococcus aureus subsp. aureus TW20, complete genome
NC_002758	Staphylococcus aureus subsp. aureus Mu50 chromosome, complete genome
AB033763	Staphylococcus aureus DNA, type-I staphylococccal cassette chromosome mec: strain NCTC10442
D86934	Staphylococcus aureus DNA, type-II staphylococcal cassette chromosome mec: strain N315
AB037671	Staphylococcus aureus DNA, type-III staphylococcal cassette chromosome mec and SCCmercury: strain 85/2082
AB063172	Staphylococcus aureus DNA, type-IV.1 (IVa) staphylococcal cassette chromosome mec: strain CA05(JCSC1968)
AB478780	Staphylococcus aureus DNA, type V staphylococcal cassette chromosome mec, strain: JCSC 5952
AF411935	Staphylococcus aureus strain HDE288 type-VI SCCmec element, complete sequence
FJ670542	Staphylococcus aureus strain BK20781 type VIII staphylococcal cassette chromosome mec, complete sequence
AM990993	Staphylococcus aureus subsp. aureus ST398 pS0385-1 plasmid, isolate SO385
AM990994	Staphylococcus aureus subsp. aureus ST398 pS0385-2 plasmid, isolate SO385
AM990995	Staphylococcus aureus subsp. aureus ST398 pS0385-3 plasmid, isolate SO385
CP001782	Staphylococcus aureus subsp. aureus ED98 plasmid pAVY, complete sequence
CP001784	Staphylococcus aureus subsp. aureus ED98 plasmid pAVX, complete sequence
FN433597	Staphylococcus aureus subsp. aureus TW20, plasmid pTW20_1
GQ900377	Staphylococcus aureus plasmid SAP012A, complete sequence
GQ900378	Staphylococcus aureus plasmid pI258, complete sequence
GQ900379	Staphylococcus aureus plasmid SAP014A, complete sequence
GQ900382	Staphylococcus aureus plasmid SAP017A, complete sequence
GQ900385	Staphylococcus aureus plasmid SAP019A, complete sequence
GQ900387	Staphylococcus aureus plasmid pCM05, complete sequence
GQ900388	Staphylococcus aureus plasmid SAP027A, complete sequence
GQ900389	Staphylococcus aureus plasmid pWBG745, complete sequence
GQ900390	Staphylococcus aureus plasmid pWBG746, complete sequence
GQ900391	Staphylococcus aureus plasmid pWBG749, complete sequence
GQ900395	Staphylococcus aureus plasmid pWBG753, complete sequence
GQ900397	Staphylococcus aureus plasmid pWBG754, complete sequence
GQ900400	Staphylococcus aureus plasmid pWBG758, complete sequence
GQ900405	Staphylococcus aureus plasmid SAP047A, complete sequence
GQ900412	Staphylococcus aureus plasmid SAP052A, complete sequence
GQ900414	Staphylococcus aureus plasmid SAP055A, complete sequence
GQ900415	Staphylococcus aureus plasmid SAP057A, complete sequence
GQ900416	Staphylococcus aureus plasmid SAP060A, complete sequence
GQ900417	Staphylococcus aureus plasmid SAP060B, complete sequence
GQ900418	Staphylococcus aureus plasmid SAP063A, complete sequence
GQ900419	Staphylococcus aureus plasmid SAP064A, complete sequence
GQ900421	Staphylococcus aureus plasmid SAP068A, complete sequence
GQ900422	Staphylococcus aureus plasmid SAP069A, complete sequence
GQ900427	Staphylococcus aureus plasmid SAP076A, complete sequence
GQ900429	Staphylococcus aureus plasmid SAP077B, complete sequence
GQ900432	Staphylococcus aureus plasmid SAP079A, complete sequence
GQ900433	Staphylococcus aureus plasmid SAP080A, complete sequence
GQ900434	Staphylococcus aureus plasmid SAP082A, complete sequence
GQ900438	Staphylococcus aureus plasmid SAP085B, complete sequence
GQ900439	Staphylococcus aureus plasmid SAP087A, complete sequence
GQ900444	Staphylococcus aureus plasmid pSK76, complete sequence
GQ900446	Staphylococcus aureus plasmid pSK62, complete sequence
GQ900448	Staphylococcus aureus plasmid pSK156, complete sequence
GQ900449	Staphylococcus aureus plasmid SAP099B, complete sequence
NC_001763	Staphylococcus aureus plasmid J3358, complete sequence
NC_001767	Staphylococcus aureus plasmid pKH6, complete sequence
NC_001994	Staphylococcus aureus plasmid pSK3, complete sequence
NC_001995	Staphylococcus aureus plasmid pSK6, complete sequence
NC_002013	Staphylococcus aureus plasmid pC194, complete sequence
NC_002096	Staphylococcus aureus plasmid pKH7, complete sequence
NC_002129	Staphylococcus aureus plasmid pC221, complete sequence
NC_002517	Staphylococcus aureus plasmid p21, complete sequence
NC_002774	Staphylococcus aureus subsp. aureus Mu50 plasmid VRSAp, complete sequence
NC_003140	Staphylococcus aureus subsp. aureus N315 plasmid pN315, complete sequence
NC_003265	Staphylococcus aureus TY4 plasmid pETB, complete sequence
NC_004562	Staphylococcus aureus plasmid pNVH01, complete sequence
NC_005011	Staphylococcus aureus plasmid pMW2, complete sequence
NC_005020	Staphylococcus aureus SA5 plasmid pKH3, complete sequence
NC_005024	Staphylococcus aureus plasmid pSK41, complete sequence
NC_005054	Staphylococcus aureus plasmid pLW043, complete sequence
NC_005127	Staphylococcus aureus plasmid pUB101, complete sequence
NC_005243	Staphylococcus aureus plasmid pC223, complete sequence
NC_005564	Staphylococcus aureus plasmid pS194, complete sequence
NC_005565	Staphylococcus aureus plasmid pSN2, complete sequence
NC_005951	Staphylococcus aureus subsp. aureus MSSA476 plasmid pSAS, complete sequence
NC_006629	Staphylococcus aureus subsp. aureus COL plasmid pT181, complete sequence
NC_006977	Staphylococcus aureus plasmid pC221, complete sequence
NC_007209	Staphylococcus aureus plasmid pWBG738, complete sequence
NC_007790	Staphylococcus aureus subsp. aureus USA300_FPR3757 plasmid pUSA01, complete sequence
NC_007791	Staphylococcus aureus subsp. aureus USA300_FPR3757 plasmid pUSA02, complete sequence
NC_007792	Staphylococcus aureus subsp. aureus USA300_FPR3757 plasmid pUSA03, complete sequence
NC_007928	Staphylococcus aureus plasmid pSA1308, complete sequence
NC_007931	Staphylococcus aureus plasmid pSA1379, complete sequence
NC_009477	Staphylococcus aureus subsp. aureus JH9 plasmid pSJH901, complete sequence
NC_009619	Staphylococcus aureus subsp. aureus JH1 plasmid pSJH101, complete sequence
NC_010063	Staphylococcus aureus subsp. aureus USA300_TCH1516 plasmid pUSA300HOUMR, complete sequence
NC_010077	Staphylococcus aureus plasmid EDINA, complete sequence
NC_010231	Staphylococcus aureus plasmid pKH18, complete sequence
NC_010262	Staphylococcus aureus plasmid pKH16, complete sequence
NC_010279	Staphylococcus aureus plasmid pV030-8, complete sequence
NC_010284	Staphylococcus aureus plasmid pKH17, complete sequence
NC_010419	Staphylococcus aureus plasmid pTZ2162, complete sequence
NC_010426	Staphylococcus aureus plasmid pKH13, complete sequence
NC_010428	Staphylococcus aureus plasmid pKH14, complete sequence
NC_010616	Staphylococcus aureus plasmid pWBG1773, complete sequence
NC_010684	Staphylococcus aureus plasmid pKH21, complete sequence
NC_010685	Staphylococcus aureus plasmid pKH19, complete sequence
NC_010686	Staphylococcus aureus plasmid pKH20, complete sequence
NC_010687	Staphylococcus aureus plasmid pKH12, complete sequence
NC_011522	Staphylococcus aureus plasmid pRJ6, complete sequence
NC_011605	Staphylococcus aureus plasmid pVGA, complete sequence
NC_012417	Staphylococcus aureus subsp. aureus USA300_TCH1516 plasmid pUSA01-HOU, complete sequence
NC_012547	Staphylococcus aureus plasmid pGO1, complete sequence
NC_013034	Staphylococcus aureus subsp. aureus ST398 plasmid pKKS825, complete sequence
NC_013550	Staphylococcus aureus subsp. aureus ST398 plasmid pKKS825, complete sequence
NC_013653	Staphylococcus aureus plasmid pPR9, complete sequence
METHYLASES
AB014481	Staphylococcus aureus genes for leader peptide of ErmGM and ErmGM, complete cds	erm(GM)
AF002716	Streptococcus pyogenes leader peptides 1 (lpg1) and 2 (lpg2), and erythromycin resistance methylase (ermTR) genes, complete cds	erm(TR)
AF310974	Lactobacillus sp. PC121B plasmid p121BS, complete sequence	erm(T)
AF319779	Bacteroides sp. 139 macrolide-lincosamide-streptogramin B resistance protein (erm(35)) gene, complete cds	erm(35)
AF338706	Corynebacterium jeikeium CJ12 probable GTP binding protein gene, partial cds; putative leader peptide gene, complete cds; and ErmX (ermX) gene, ermXcj allele, complete cds	erm(X)
AF411029	Propionibacterium acnes macrolide-lincosamide-streptogramin B resistance transposon Tn5432, complete sequence	erm(X)
AF462611	Micrococcus luteus plasmid pMEC2 ermML leader peptide and 23S ribosomal RNA methyltransferase ErmML (ermML) genes, complete cds	erm(ML)
AJ313523	Staphylococcus sciuri ORF19 and erm(33) gene for adenine methylase	erm(33)
AY154657	Mycobacterium smegmatis Erm(38) (erm(38)) and 3355 genes, complete cds; and FolD (folD) gene, partial cds	erm(38)
AY234334	Bacillus clausii DSM8716 putative leader peptide and ribosomal methylase Erm34 genes, complete cds	erm(34)
BA000018	Staphylococcus aureus subsp. aureus N315 DNA, complete genome	erm(A)
L22689	Clostridium perfringens macrolide-lincosamide-streptogramin B resistance determinant 23S rRNA methylase (ermQ) gene, complete cds	erm(Q)
M14730	R plasmid pBF4 (from B.fragilis) ermF gene encoding macrolide-lincosamide-streptogramin B resistance, with an IS4351 insertion in the 5' flank	erm(F)
M15332	B.sphaericus ermG gene encoding rRNA methyltransferase (macrolide-lincosamide-streptogramin B resistance element)	erm(G)
M29832	B.licheniformis macrolide-lincosamide-streptogramin B (MLS) resistance determinant (ermD) mRNA, complete cds	erm(D)
M62487	Bacteroides fragilis methyltransferase (ermFU) gene, complete cds	erm(FU)
M77505	Bacillus licheniformis ErmK methylase (ermK) gene, complete cds	erm(K)
Y00116	Streptococcus faecalis plasmid pAM-beta1 adenine methylase gene	erm(B)
Y09003	Staphylococcus hyicus pSES21 plasmid ermC gene	erm(C)
Y17294	Staphylococcus aureus plasmid pSES31 DNA for ermC gene region	erm(C)
M16503	Streptomyces thermotolerans carbomycin resistance protein (carB) gene, complete cds
AB024564	Bacillus halodurans gene for TNPA, ERMK, YCBJ, YHCG, YHCF and YHCE, complete cds	erm(K)
ESTERASES
AF099140	Providencia stuartii plasmid pLQ1723 integron erythromycin esterase (ereA2) gene, complete cds	ere(A2)
AY183453	Escherichia coli plasmid pIP1100 class II integron multidrug resistance locus, partial sequence	ere(A)
X03988	E. coli plasmid pIP1527 ereB gene for erythromycin esterase type II	ere(B)
NUCLEOTIDYLTRANSFERASES
AJ238249	Enterococcus faecium linB gene for nucleotidyltransferase	lnu(B)
AJ293027	Uncultured eubacterium pIE1115 plasmid pIE1115, complete sequence	lnu(B)-like
J03947	S.aureus lincosaminide nucleotidyltransferase (linA) gene, complete cds	lnu(A)
M14039	S.haemolyticus linA gene encoding lincosamide resistance	lnu(A)
PHOSPHOTRANSFERASES
AB013298	Staphylococcus aureus genes for leader peptide, MsrSA and MphBM complete cds	mph(BM)
AF167161	Staphylococcus aureus plasmid pSR1, partial sequence	mph(C)
D85892	Escherichia coli ORF2, mphB genes for homlogue of rdmC protein of Streptomyces purpuras, macrolide 2'-phosphotransferase II, complete	mph(B)
U36578	Escherichia coli macrolide phosphotransferase K (mphK) gene, complete cds
ACETYLTRANSFERASES
AF015628	Staphylococcus cohnii plasmid pIP1714 streptogramin B lactonase (vgbB), streptogramin A acetyl transferase (vatC), recombination/mobilization protein (pre) and replication protein (repB) genes, complete cds
AF139725	Enterococcus faecium SatG protein (satG) gene, complete cds
AY008284	Enterococcus faecium streptogramin A acetyltransferase (vatE3) gene, complete cds	vat(E3)
L07778	Staphylococcus aureus acetyltransferase (vat) gene, complete cds	vat(A)
L12033	Enterococcus faecium streptogramin A acetyltransferase (satA) gene, complete cds
U19549	Staphylococcus aureus VAT B (vat B) gene, complete cds	vat(B)
HYDROLASES
AF015628	Staphylococcus cohnii plasmid pIP1714 streptogramin B lactonase (vgbB), streptogramin A acetyl transferase (vatC), recombination/mobilization protein (pre) and replication protein (repB) genes, complete cds
M20129	Staphylococcus aureus vgh gene, complete cds	vgb(A)/vgh
EFFLUX GENES
AB013298	Staphylococcus aureus genes for leader peptide, MsrSA and MphBM complete cds
AB035547	Streptomyces virginiae genes, complete cds, pleiotropic regulator controlling autoregulator biosynthesis	var(M)
AB071146	Escherichia coli macB gene for macrolide-specific ABC-type efflux carrier, complete cds.	mac(B)
AE008917	Brucella melitensis bv. 1 str. 16M chromosome I, complete sequence
AE014075	Escherichia coli CFT073, complete genome	mac(a)
AE016830	Enterococcus faecalis V583, complete genome	Isa
AE016853	Pseudomonas syringae pv. tomato str. DC3000, complete genome
AF167161	Staphylococcus aureus plasmid pSR1, partial sequence
AF186237	Staphylococcus aureus putative hydrophobic protein, complete cds; transposon Tn54096 TnpA-like protein, TnpB-like protein, TnpC-like protein, and Vga-A variant genes, complete cd	vga(A)v
AF227520	Streptococcus pneumoniae macrolide-efflux protein A (mefA), ABC-transporter, and UmuC-MucB-like protein genes, complete cds; and unknown genes
AF376746	Streptococcus pneumoniae transposon Tn2009, partial sequence
AL939112	Streptomyces coelicolor A3(2) complete genome; segment 9/29	ole(c)-orf5
M57437	Streptomyces fradiae tylosin resistance protein (tlrC) gene, complete cds	tlr(C)
M80346	Streptomyces thermotolerans carbomycin resistance protein (carA) gene, complete cds	car(A)
M90056	Staphylococcus aureus plasmid ATP-binding protein (vga) gene, complete cds
U82085	Staphylococcus aureus plasmid pIP1633 pristinamycin resistance protein VgaB (vgaB) gene, complete cds
U92073	Streptococcus agalactiae macrolide-efflux protein (mreA) gene, complete cds
X52085	S.epidermidis msrA gene for erythromycin resistance protein	msr(A)
X59926	S.lincolnensis lmrA gene for lincomycin resistance protein	lmr(A)
X79146	S.lincolnensis (78-11) Lincomycin production genes	lmr(C)
